# Supplementary material for: Molecular landscape of the fungal plasma membrane and implications for antifungal action
Source: Nat Commun. 2025 Oct 14;16:9125. doi: 10.1038/s41467-025-64171-x (PMC12521646; doi:10.1038/s41467-025-64171-x)
Supplement: Supplementary file 10 — Source Data [file 41467_2025_64171_MOESM10_ESM.xlsx]

## Sheet: Abundant membrane proteins
Figure 2a. Proteomics analysis of C. glabrata crude membrane revealed the relative abundance levels of plasma membrane proteins with molecular weights larger than 100 kDa, normalized to their known oligomeric state.
Genes	Protein group	Protein name	Molecular weight (Da)	Sample: CBS138
FKS2	Q6FMZ3	1,3-beta-D-glucan synthase complex [GO:0000148]; fungal biofilm matrix [GO:0062040]; plasma membrane [GO:0005886]	217612	1.28615e+07
FKS1	Q6FTN8	1,3-beta-D-glucan synthase complex [GO:0000148]; plasma membrane [GO:0005886]	213914	41744200
CAGL0K01749g (OSH2)	Q6FN93	cellular bud neck [GO:0005935]; cortical endoplasmic reticulum [GO:0032541]; cytosol [GO:0005829]; nuclear envelope [GO:0005635]; perinuclear endoplasmic reticulum [GO:0097038]; plasma membrane [GO:0005886]	142521	1.39142e+07
INP53	Q6FXM3	actin cortical patch [GO:0030479]; membrane [GO:0016020]	124185	1.31424e+07
PMA1	Q6FXU5	ATPase complex [GO:1904949]; extracellular region [GO:0005576]; fungal biofilm matrix [GO:0062040]; plasma membrane [GO:0005886]; vacuolar lumen [GO:0005775]	98376	4.5865e+07
CAGL0A01221g (AQY1)	Q6FXZ8	endoplasmic reticulum membrane [GO:0005789]; plasma membrane [GO:0005886]	31681	21987150

## Sheet: Annotation
Source data for Fig. 3. Coordinates of annotated Pma1 subtomograms and nearest-neighbor analysis
EMAN2 subtomogram coordinate list file
CBS138crudemembranes-20230302-tomo45 was used for annotation and Pma1 clustering analysis in Fig. 3(a,b)
#LSX
# This file is in fast LST format. All lines after the next line have exactly the number of characters shown on the next line. This MUST be preserved if editing.
# 385
0	particles3d/CBS138crudemembranes-20230302-tomo64__Pma1-168.hdf	{"coord":[230.0,1194.0,20.0],"idx2d":[0,1,2,3,4,5,6,7,8,9,10,11,12,13,14,15,16,17,18,19,20,21,22,23,24,25,26,27,28,29,30,31,32,33,34,35,36,37,38,39,40]}
1	particles3d/CBS138crudemembranes-20230302-tomo64__Pma1-168.hdf	{"coord":[-1042.0,998.0,240.0],"idx2d":[41,42,43,44,45,46,47,48,49,50,51,52,53,54,55,56,57,58,59,60,61,62,63,64,65,66,67,68,69,70,71,72,73,74,75,76,77,78,79,80,81]}
2	particles3d/CBS138crudemembranes-20230302-tomo64__Pma1-168.hdf	{"coord":[-1070.0,858.0,244.0],"idx2d":[82,83,84,85,86,87,88,89,90,91,92,93,94,95,96,97,98,99,100,101,102,103,104,105,106,107,108,109,110,111,112,113,114,115,116,117,118,119,120,121,122]}
3	particles3d/CBS138crudemembranes-20230302-tomo64__Pma1-168.hdf	{"coord":[-1074.0,794.0,244.0],"idx2d":[123,124,125,126,127,128,129,130,131,132,133,134,135,136,137,138,139,140,141,142,143,144,145,146,147,148,149,150,151,152,153,154,155,156,157,158,159,160,161,162,163]}
4	particles3d/CBS138crudemembranes-20230302-tomo64__Pma1-168.hdf	{"coord":[-934.0,910.0,272.0],"idx2d":[164,165,166,167,168,169,170,171,172,173,174,175,176,177,178,179,180,181,182,183,184,185,186,187,188,189,190,191,192,193,194,195,196,197,198,199,200,201,202,203,204]}
5	particles3d/CBS138crudemembranes-20230302-tomo64__Pma1-168.hdf	{"coord":[-882.0,866.0,276.0],"idx2d":[205,206,207,208,209,210,211,212,213,214,215,216,217,218,219,220,221,222,223,224,225,226,227,228,229,230,231,232,233,234,235,236,237,238,239,240,241,242,243,244,245]}
6	particles3d/CBS138crudemembranes-20230302-tomo64__Pma1-168.hdf	{"coord":[-946.0,838.0,280.0],"idx2d":[246,247,248,249,250,251,252,253,254,255,256,257,258,259,260,261,262,263,264,265,266,267,268,269,270,271,272,273,274,275,276,277,278,279,280,281,282,283,284,285,286]}
7	particles3d/CBS138crudemembranes-20230302-tomo64__Pma1-168.hdf	{"coord":[-882.0,798.0,280.0],"idx2d":[287,288,289,290,291,292,293,294,295,296,297,298,299,300,301,302,303,304,305,306,307,308,309,310,311,312,313,314,315,316,317,318,319,320,321,322,323,324,325,326,327]}
8	particles3d/CBS138crudemembranes-20230302-tomo64__Pma1-168.hdf	{"coord":[-326.0,1186.0,280.0],"idx2d":[328,329,330,331,332,333,334,335,336,337,338,339,340,341,342,343,344,345,346,347,348,349,350,351,352,353,354,355,356,357,358,359,360,361,362,363,364,365,366,367,368]}
9	particles3d/CBS138crudemembranes-20230302-tomo64__Pma1-168.hdf	{"coord":[-278.0,1230.0,280.0],"idx2d":[369,370,371,372,373,374,375,376,377,378,379,380,381,382,383,384,385,386,387,388,389,390,391,392,393,394,395,396,397,398,399,400,401,402,403,404,405,406,407,408,409]}
10	particles3d/CBS138crudemembranes-20230302-tomo64__Pma1-168.hdf	{"coord":[-314.0,1114.0,280.0],"idx2d":[410,411,412,413,414,415,416,417,418,419,420,421,422,423,424,425,426,427,428,429,430,431,432,433,434,435,436,437,438,439,440,441,442,443,444,445,446,447,448,449,450]}
11	particles3d/CBS138crudemembranes-20230302-tomo64__Pma1-168.hdf	{"coord":[-398.0,1202.0,280.0],"idx2d":[451,452,453,454,455,456,457,458,459,460,461,462,463,464,465,466,467,468,469,470,471,472,473,474,475,476,477,478,479,480,481,482,483,484,485,486,487,488,489,490,491]}
12	particles3d/CBS138crudemembranes-20230302-tomo64__Pma1-168.hdf	{"coord":[-974.0,326.0,312.0],"idx2d":[492,493,494,495,496,497,498,499,500,501,502,503,504,505,506,507,508,509,510,511,512,513,514,515,516,517,518,519,520,521,522,523,524,525,526,527,528,529,530,531,532]}
13	particles3d/CBS138crudemembranes-20230302-tomo64__Pma1-168.hdf	{"coord":[-1002.0,410.0,312.0],"idx2d":[533,534,535,536,537,538,539,540,541,542,543,544,545,546,547,548,549,550,551,552,553,554,555,556,557,558,559,560,561,562,563,564,565,566,567,568,569,570,571,572,573]}
14	particles3d/CBS138crudemembranes-20230302-tomo64__Pma1-168.hdf	{"coord":[-1066.0,166.0,312.0],"idx2d":[574,575,576,577,578,579,580,581,582,583,584,585,586,587,588,589,590,591,592,593,594,595,596,597,598,599,600,601,602,603,604,605,606,607,608,609,610,611,612,613,614]}
15	particles3d/CBS138crudemembranes-20230302-tomo64__Pma1-168.hdf	{"coord":[-1082.0,242.0,316.0],"idx2d":[615,616,617,618,619,620,621,622,623,624,625,626,627,628,629,630,631,632,633,634,635,636,637,638,639,640,641,642,643,644,645,646,647,648,649,650,651,652,653,654,655]}
16	particles3d/CBS138crudemembranes-20230302-tomo64__Pma1-168.hdf	{"coord":[-994.0,142.0,340.0],"idx2d":[656,657,658,659,660,661,662,663,664,665,666,667,668,669,670,671,672,673,674,675,676,677,678,679,680,681,682,683,684,685,686,687,688,689,690,691,692,693,694,695,696]}
17	particles3d/CBS138crudemembranes-20230302-tomo64__Pma1-168.hdf	{"coord":[386.0,302.0,340.0],"idx2d":[697,698,699,700,701,702,703,704,705,706,707,708,709,710,711,712,713,714,715,716,717,718,719,720,721,722,723,724,725,726,727,728,729,730,731,732,733,734,735,736,737]}
18	particles3d/CBS138crudemembranes-20230302-tomo64__Pma1-168.hdf	{"coord":[1298.0,466.0,348.0],"idx2d":[738,739,740,741,742,743,744,745,746,747,748,749,750,751,752,753,754,755,756,757,758,759,760,761,762,763,764,765,766,767,768,769,770,771,772,773,774,775,776,777,778]}
19	particles3d/CBS138crudemembranes-20230302-tomo64__Pma1-168.hdf	{"coord":[1206.0,566.0,348.0],"idx2d":[779,780,781,782,783,784,785,786,787,788,789,790,791,792,793,794,795,796,797,798,799,800,801,802,803,804,805,806,807,808,809,810,811,812,813,814,815,816,817,818,819]}
20	particles3d/CBS138crudemembranes-20230302-tomo64__Pma1-168.hdf	{"coord":[1234.0,454.0,348.0],"idx2d":[820,821,822,823,824,825,826,827,828,829,830,831,832,833,834,835,836,837,838,839,840,841,842,843,844,845,846,847,848,849,850,851,852,853,854,855,856,857,858,859,860]}
21	particles3d/CBS138crudemembranes-20230302-tomo64__Pma1-168.hdf	{"coord":[1222.0,634.0,348.0],"idx2d":[861,862,863,864,865,866,867,868,869,870,871,872,873,874,875,876,877,878,879,880,881,882,883,884,885,886,887,888,889,890,891,892,893,894,895,896,897,898,899,900,901]}
22	particles3d/CBS138crudemembranes-20230302-tomo64__Pma1-168.hdf	{"coord":[1154.0,626.0,352.0],"idx2d":[902,903,904,905,906,907,908,909,910,911,912,913,914,915,916,917,918,919,920,921,922,923,924,925,926,927,928,929,930,931,932,933,934,935,936,937,938,939,940,941,942]}
23	particles3d/CBS138crudemembranes-20230302-tomo64__Pma1-168.hdf	{"coord":[-946.0,190.0,324.0],"idx2d":[943,944,945,946,947,948,949,950,951,952,953,954,955,956,957,958,959,960,961,962,963,964,965,966,967,968,969,970,971,972,973,974,975,976,977,978,979,980,981,982,983]}
24	particles3d/CBS138crudemembranes-20230302-tomo64__Pma1-168.hdf	{"coord":[-1018.0,278.0,324.0],"idx2d":[984,985,986,987,988,989,990,991,992,993,994,995,996,997,998,999,1000,1001,1002,1003,1004,1005,1006,1007,1008,1009,1010,1011,1012,1013,1014,1015,1016,1017,1018,1019,1020,1021,1022,1023,1024]}
25	particles3d/CBS138crudemembranes-20230302-tomo64__Pma1-168.hdf	{"coord":[-1010.0,210.0,304.0],"idx2d":[1025,1026,1027,1028,1029,1030,1031,1032,1033,1034,1035,1036,1037,1038,1039,1040,1041,1042,1043,1044,1045,1046,1047,1048,1049,1050,1051,1052,1053,1054,1055,1056,1057,1058,1059,1060,1061,1062,1063,1064,1065]}
26	particles3d/CBS138crudemembranes-20230302-tomo64__Pma1-168.hdf	{"coord":[-954.0,262.0,304.0],"idx2d":[1066,1067,1068,1069,1070,1071,1072,1073,1074,1075,1076,1077,1078,1079,1080,1081,1082,1083,1084,1085,1086,1087,1088,1089,1090,1091,1092,1093,1094,1095,1096,1097,1098,1099,1100,1101,1102,1103,1104,1105,1106]}
27	particles3d/CBS138crudemembranes-20230302-tomo64__Pma1-168.hdf	{"coord":[-254.0,1166.0,292.0],"idx2d":[1107,1108,1109,1110,1111,1112,1113,1114,1115,1116,1117,1118,1119,1120,1121,1122,1123,1124,1125,1126,1127,1128,1129,1130,1131,1132,1133,1134,1135,1136,1137,1138,1139,1140,1141,1142,1143,1144,1145,1146,1147]}
28	particles3d/CBS138crudemembranes-20230302-tomo64__Pma1-168.hdf	{"coord":[-1126.0,194.0,292.0],"idx2d":[1148,1149,1150,1151,1152,1153,1154,1155,1156,1157,1158,1159,1160,1161,1162,1163,1164,1165,1166,1167,1168,1169,1170,1171,1172,1173,1174,1175,1176,1177,1178,1179,1180,1181,1182,1183,1184,1185,1186,1187,1188]}
29	particles3d/CBS138crudemembranes-20230302-tomo64__Pma1-168.hdf	{"coord":[-1010.0,818.0,280.0],"idx2d":[1189,1190,1191,1192,1193,1194,1195,1196,1197,1198,1199,1200,1201,1202,1203,1204,1205,1206,1207,1208,1209,1210,1211,1212,1213,1214,1215,1216,1217,1218,1219,1220,1221,1222,1223,1224,1225,1226,1227,1228,1229]}
30	particles3d/CBS138crudemembranes-20230302-tomo64__Pma1-168.hdf	{"coord":[-462.0,1226.0,276.0],"idx2d":[1230,1231,1232,1233,1234,1235,1236,1237,1238,1239,1240,1241,1242,1243,1244,1245,1246,1247,1248,1249,1250,1251,1252,1253,1254,1255,1256,1257,1258,1259,1260,1261,1262,1263,1264,1265,1266,1267,1268,1269,1270]}
31	particles3d/CBS138crudemembranes-20230302-tomo64__Pma1-168.hdf	{"coord":[-494.0,1118.0,276.0],"idx2d":[1271,1272,1273,1274,1275,1276,1277,1278,1279,1280,1281,1282,1283,1284,1285,1286,1287,1288,1289,1290,1291,1292,1293,1294,1295,1296,1297,1298,1299,1300,1301,1302,1303,1304,1305,1306,1307,1308,1309,1310,1311]}
32	particles3d/CBS138crudemembranes-20230302-tomo64__Pma1-168.hdf	{"coord":[-814.0,894.0,276.0],"idx2d":[1312,1313,1314,1315,1316,1317,1318,1319,1320,1321,1322,1323,1324,1325,1326,1327,1328,1329,1330,1331,1332,1333,1334,1335,1336,1337,1338,1339,1340,1341,1342,1343,1344,1345,1346,1347,1348,1349,1350,1351,1352]}
33	particles3d/CBS138crudemembranes-20230302-tomo64__Pma1-168.hdf	{"coord":[-526.0,1250.0,272.0],"idx2d":[1353,1354,1355,1356,1357,1358,1359,1360,1361,1362,1363,1364,1365,1366,1367,1368,1369,1370,1371,1372,1373,1374,1375,1376,1377,1378,1379,1380,1381,1382,1383,1384,1385,1386,1387,1388,1389,1390,1391,1392,1393]}
34	particles3d/CBS138crudemembranes-20230302-tomo64__Pma1-168.hdf	{"coord":[-418.0,1090.0,264.0],"idx2d":[1394,1395,1396,1397,1398,1399,1400,1401,1402,1403,1404,1405,1406,1407,1408,1409,1410,1411,1412,1413,1414,1415,1416,1417,1418,1419,1420,1421,1422,1423,1424,1425,1426,1427,1428,1429,1430,1431,1432,1433,1434]}
35	particles3d/CBS138crudemembranes-20230302-tomo64__Pma1-168.hdf	{"coord":[-374.0,1142.0,264.0],"idx2d":[1435,1436,1437,1438,1439,1440,1441,1442,1443,1444,1445,1446,1447,1448,1449,1450,1451,1452,1453,1454,1455,1456,1457,1458,1459,1460,1461,1462,1463,1464,1465,1466,1467,1468,1469,1470,1471,1472,1473,1474,1475]}
36	particles3d/CBS138crudemembranes-20230302-tomo64__Pma1-168.hdf	{"coord":[-478.0,1298.0,272.0],"idx2d":[1476,1477,1478,1479,1480,1481,1482,1483,1484,1485,1486,1487,1488,1489,1490,1491,1492,1493,1494,1495,1496,1497,1498,1499,1500,1501,1502,1503,1504,1505,1506,1507,1508,1509,1510,1511,1512,1513,1514,1515,1516]}
37	particles3d/CBS138crudemembranes-20230302-tomo64__Pma1-168.hdf	{"coord":[-574.0,1198.0,260.0],"idx2d":[1517,1518,1519,1520,1521,1522,1523,1524,1525,1526,1527,1528,1529,1530,1531,1532,1533,1534,1535,1536,1537,1538,1539,1540,1541,1542,1543,1544,1545,1546,1547,1548,1549,1550,1551,1552,1553,1554,1555,1556,1557]}
38	particles3d/CBS138crudemembranes-20230302-tomo64__Pma1-168.hdf	{"coord":[-918.0,978.0,260.0],"idx2d":[1558,1559,1560,1561,1562,1563,1564,1565,1566,1567,1568,1569,1570,1571,1572,1573,1574,1575,1576,1577,1578,1579,1580,1581,1582,1583,1584,1585,1586,1587,1588,1589,1590,1591,1592,1593,1594,1595,1596,1597,1598]}
39	particles3d/CBS138crudemembranes-20230302-tomo64__Pma1-168.hdf	{"coord":[-546.0,1314.0,256.0],"idx2d":[1599,1600,1601,1602,1603,1604,1605,1606,1607,1608,1609,1610,1611,1612,1613,1614,1615,1616,1617,1618,1619,1620,1621,1622,1623,1624,1625,1626,1627,1628,1629,1630,1631,1632,1633,1634,1635,1636,1637,1638,1639]}
40	particles3d/CBS138crudemembranes-20230302-tomo64__Pma1-168.hdf	{"coord":[-326.0,1442.0,240.0],"idx2d":[1640,1641,1642,1643,1644,1645,1646,1647,1648,1649,1650,1651,1652,1653,1654,1655,1656,1657,1658,1659,1660,1661,1662,1663,1664,1665,1666,1667,1668,1669,1670,1671,1672,1673,1674,1675,1676,1677,1678,1679,1680]}
41	particles3d/CBS138crudemembranes-20230302-tomo64__Pma1-168.hdf	{"coord":[-822.0,818.0,264.0],"idx2d":[1681,1682,1683,1684,1685,1686,1687,1688,1689,1690,1691,1692,1693,1694,1695,1696,1697,1698,1699,1700,1701,1702,1703,1704,1705,1706,1707,1708,1709,1710,1711,1712,1713,1714,1715,1716,1717,1718,1719,1720,1721]}
42	particles3d/CBS138crudemembranes-20230302-tomo64__Pma1-168.hdf	{"coord":[-346.0,1254.0,288.0],"idx2d":[1722,1723,1724,1725,1726,1727,1728,1729,1730,1731,1732,1733,1734,1735,1736,1737,1738,1739,1740,1741,1742,1743,1744,1745,1746,1747,1748,1749,1750,1751,1752,1753,1754,1755,1756,1757,1758,1759,1760,1761,1762]}
43	particles3d/CBS138crudemembranes-20230302-tomo64__Pma1-168.hdf	{"coord":[62.0,74.0,288.0],"idx2d":[1763,1764,1765,1766,1767,1768,1769,1770,1771,1772,1773,1774,1775,1776,1777,1778,1779,1780,1781,1782,1783,1784,1785,1786,1787,1788,1789,1790,1791,1792,1793,1794,1795,1796,1797,1798,1799,1800,1801,1802,1803]}
44	particles3d/CBS138crudemembranes-20230302-tomo64__Pma1-168.hdf	{"coord":[34.0,6.0,288.0],"idx2d":[1804,1805,1806,1807,1808,1809,1810,1811,1812,1813,1814,1815,1816,1817,1818,1819,1820,1821,1822,1823,1824,1825,1826,1827,1828,1829,1830,1831,1832,1833,1834,1835,1836,1837,1838,1839,1840,1841,1842,1843,1844]}
45	particles3d/CBS138crudemembranes-20230302-tomo64__Pma1-168.hdf	{"coord":[106.0,14.0,288.0],"idx2d":[1845,1846,1847,1848,1849,1850,1851,1852,1853,1854,1855,1856,1857,1858,1859,1860,1861,1862,1863,1864,1865,1866,1867,1868,1869,1870,1871,1872,1873,1874,1875,1876,1877,1878,1879,1880,1881,1882,1883,1884,1885]}
46	particles3d/CBS138crudemembranes-20230302-tomo64__Pma1-168.hdf	{"coord":[-278.0,-230.0,288.0],"idx2d":[1886,1887,1888,1889,1890,1891,1892,1893,1894,1895,1896,1897,1898,1899,1900,1901,1902,1903,1904,1905,1906,1907,1908,1909,1910,1911,1912,1913,1914,1915,1916,1917,1918,1919,1920,1921,1922,1923,1924,1925,1926]}
47	particles3d/CBS138crudemembranes-20230302-tomo64__Pma1-168.hdf	{"coord":[842.0,1182.0,292.0],"idx2d":[1927,1928,1929,1930,1931,1932,1933,1934,1935,1936,1937,1938,1939,1940,1941,1942,1943,1944,1945,1946,1947,1948,1949,1950,1951,1952,1953,1954,1955,1956,1957,1958,1959,1960,1961,1962,1963,1964,1965,1966,1967]}
48	particles3d/CBS138crudemembranes-20230302-tomo64__Pma1-168.hdf	{"coord":[774.0,1182.0,292.0],"idx2d":[1968,1969,1970,1971,1972,1973,1974,1975,1976,1977,1978,1979,1980,1981,1982,1983,1984,1985,1986,1987,1988,1989,1990,1991,1992,1993,1994,1995,1996,1997,1998,1999,2000,2001,2002,2003,2004,2005,2006,2007,2008]}
49	particles3d/CBS138crudemembranes-20230302-tomo64__Pma1-168.hdf	{"coord":[806.0,1126.0,300.0],"idx2d":[2009,2010,2011,2012,2013,2014,2015,2016,2017,2018,2019,2020,2021,2022,2023,2024,2025,2026,2027,2028,2029,2030,2031,2032,2033,2034,2035,2036,2037,2038,2039,2040,2041,2042,2043,2044,2045,2046,2047,2048,2049]}
50	particles3d/CBS138crudemembranes-20230302-tomo64__Pma1-168.hdf	{"coord":[-206.0,-230.0,288.0],"idx2d":[2050,2051,2052,2053,2054,2055,2056,2057,2058,2059,2060,2061,2062,2063,2064,2065,2066,2067,2068,2069,2070,2071,2072,2073,2074,2075,2076,2077,2078,2079,2080,2081,2082,2083,2084,2085,2086,2087,2088,2089,2090]}
51	particles3d/CBS138crudemembranes-20230302-tomo64__Pma1-168.hdf	{"coord":[-306.0,-286.0,288.0],"idx2d":[2091,2092,2093,2094,2095,2096,2097,2098,2099,2100,2101,2102,2103,2104,2105,2106,2107,2108,2109,2110,2111,2112,2113,2114,2115,2116,2117,2118,2119,2120,2121,2122,2123,2124,2125,2126,2127,2128,2129,2130,2131]}
52	particles3d/CBS138crudemembranes-20230302-tomo64__Pma1-168.hdf	{"coord":[-346.0,-358.0,284.0],"idx2d":[2132,2133,2134,2135,2136,2137,2138,2139,2140,2141,2142,2143,2144,2145,2146,2147,2148,2149,2150,2151,2152,2153,2154,2155,2156,2157,2158,2159,2160,2161,2162,2163,2164,2165,2166,2167,2168,2169,2170,2171,2172]}
53	particles3d/CBS138crudemembranes-20230302-tomo64__Pma1-168.hdf	{"coord":[-10.0,66.0,264.0],"idx2d":[2173,2174,2175,2176,2177,2178,2179,2180,2181,2182,2183,2184,2185,2186,2187,2188,2189,2190,2191,2192,2193,2194,2195,2196,2197,2198,2199,2200,2201,2202,2203,2204,2205,2206,2207,2208,2209,2210,2211,2212,2213]}
54	particles3d/CBS138crudemembranes-20230302-tomo64__Pma1-168.hdf	{"coord":[406.0,314.0,232.0],"idx2d":[2214,2215,2216,2217,2218,2219,2220,2221,2222,2223,2224,2225,2226,2227,2228,2229,2230,2231,2232,2233,2234,2235,2236,2237,2238,2239,2240,2241,2242,2243,2244,2245,2246,2247,2248,2249,2250,2251,2252,2253,2254]}
55	particles3d/CBS138crudemembranes-20230302-tomo64__Pma1-168.hdf	{"coord":[-438.0,1406.0,232.0],"idx2d":[2255,2256,2257,2258,2259,2260,2261,2262,2263,2264,2265,2266,2267,2268,2269,2270,2271,2272,2273,2274,2275,2276,2277,2278,2279,2280,2281,2282,2283,2284,2285,2286,2287,2288,2289,2290,2291,2292,2293,2294,2295]}
56	particles3d/CBS138crudemembranes-20230302-tomo64__Pma1-168.hdf	{"coord":[-1098.0,970.0,216.0],"idx2d":[2296,2297,2298,2299,2300,2301,2302,2303,2304,2305,2306,2307,2308,2309,2310,2311,2312,2313,2314,2315,2316,2317,2318,2319,2320,2321,2322,2323,2324,2325,2326,2327,2328,2329,2330,2331,2332,2333,2334,2335,2336]}
57	particles3d/CBS138crudemembranes-20230302-tomo64__Pma1-168.hdf	{"coord":[-1106.0,898.0,216.0],"idx2d":[2337,2338,2339,2340,2341,2342,2343,2344,2345,2346,2347,2348,2349,2350,2351,2352,2353,2354,2355,2356,2357,2358,2359,2360,2361,2362,2363,2364,2365,2366,2367,2368,2369,2370,2371,2372,2373,2374,2375,2376,2377]}
58	particles3d/CBS138crudemembranes-20230302-tomo64__Pma1-168.hdf	{"coord":[114.0,222.0,-36.0],"idx2d":[2378,2379,2380,2381,2382,2383,2384,2385,2386,2387,2388,2389,2390,2391,2392,2393,2394,2395,2396,2397,2398,2399,2400,2401,2402,2403,2404,2405,2406,2407,2408,2409,2410,2411,2412,2413,2414,2415,2416,2417,2418]}
59	particles3d/CBS138crudemembranes-20230302-tomo64__Pma1-168.hdf	{"coord":[-38.0,1518.0,-36.0],"idx2d":[2419,2420,2421,2422,2423,2424,2425,2426,2427,2428,2429,2430,2431,2432,2433,2434,2435,2436,2437,2438,2439,2440,2441,2442,2443,2444,2445,2446,2447,2448,2449,2450,2451,2452,2453,2454,2455,2456,2457,2458,2459]}
60	particles3d/CBS138crudemembranes-20230302-tomo64__Pma1-168.hdf	{"coord":[-114.0,1490.0,-44.0],"idx2d":[2460,2461,2462,2463,2464,2465,2466,2467,2468,2469,2470,2471,2472,2473,2474,2475,2476,2477,2478,2479,2480,2481,2482,2483,2484,2485,2486,2487,2488,2489,2490,2491,2492,2493,2494,2495,2496,2497,2498,2499,2500]}
61	particles3d/CBS138crudemembranes-20230302-tomo64__Pma1-168.hdf	{"coord":[366.0,250.0,-44.0],"idx2d":[2501,2502,2503,2504,2505,2506,2507,2508,2509,2510,2511,2512,2513,2514,2515,2516,2517,2518,2519,2520,2521,2522,2523,2524,2525,2526,2527,2528,2529,2530,2531,2532,2533,2534,2535,2536,2537,2538,2539,2540,2541]}
62	particles3d/CBS138crudemembranes-20230302-tomo64__Pma1-168.hdf	{"coord":[754.0,1138.0,-72.0],"idx2d":[2542,2543,2544,2545,2546,2547,2548,2549,2550,2551,2552,2553,2554,2555,2556,2557,2558,2559,2560,2561,2562,2563,2564,2565,2566,2567,2568,2569,2570,2571,2572,2573,2574,2575,2576,2577,2578,2579,2580,2581,2582]}
63	particles3d/CBS138crudemembranes-20230302-tomo64__Pma1-168.hdf	{"coord":[366.0,1302.0,-72.0],"idx2d":[2583,2584,2585,2586,2587,2588,2589,2590,2591,2592,2593,2594,2595,2596,2597,2598,2599,2600,2601,2602,2603,2604,2605,2606,2607,2608,2609,2610,2611,2612,2613,2614,2615,2616,2617,2618,2619,2620,2621,2622,2623]}
64	particles3d/CBS138crudemembranes-20230302-tomo64__Pma1-168.hdf	{"coord":[-14.0,-62.0,-88.0],"idx2d":[2624,2625,2626,2627,2628,2629,2630,2631,2632,2633,2634,2635,2636,2637,2638,2639,2640,2641,2642,2643,2644,2645,2646,2647,2648,2649,2650,2651,2652,2653,2654,2655,2656,2657,2658,2659,2660,2661,2662,2663,2664]}
65	particles3d/CBS138crudemembranes-20230302-tomo64__Pma1-168.hdf	{"coord":[-546.0,1378.0,-92.0],"idx2d":[2665,2666,2667,2668,2669,2670,2671,2672,2673,2674,2675,2676,2677,2678,2679,2680,2681,2682,2683,2684,2685,2686,2687,2688,2689,2690,2691,2692,2693,2694,2695,2696,2697,2698,2699,2700,2701,2702,2703,2704,2705]}
66	particles3d/CBS138crudemembranes-20230302-tomo64__Pma1-168.hdf	{"coord":[-594.0,1322.0,-92.0],"idx2d":[2706,2707,2708,2709,2710,2711,2712,2713,2714,2715,2716,2717,2718,2719,2720,2721,2722,2723,2724,2725,2726,2727,2728,2729,2730,2731,2732,2733,2734,2735,2736,2737,2738,2739,2740,2741,2742,2743,2744,2745,2746]}
67	particles3d/CBS138crudemembranes-20230302-tomo64__Pma1-168.hdf	{"coord":[18.0,-134.0,-100.0],"idx2d":[2747,2748,2749,2750,2751,2752,2753,2754,2755,2756,2757,2758,2759,2760,2761,2762,2763,2764,2765,2766,2767,2768,2769,2770,2771,2772,2773,2774,2775,2776,2777,2778,2779,2780,2781,2782,2783,2784,2785,2786,2787]}
68	particles3d/CBS138crudemembranes-20230302-tomo64__Pma1-168.hdf	{"coord":[-122.0,-118.0,-96.0],"idx2d":[2788,2789,2790,2791,2792,2793,2794,2795,2796,2797,2798,2799,2800,2801,2802,2803,2804,2805,2806,2807,2808,2809,2810,2811,2812,2813,2814,2815,2816,2817,2818,2819,2820,2821,2822,2823,2824,2825,2826,2827,2828]}
69	particles3d/CBS138crudemembranes-20230302-tomo64__Pma1-168.hdf	{"coord":[-154.0,-50.0,-96.0],"idx2d":[2829,2830,2831,2832,2833,2834,2835,2836,2837,2838,2839,2840,2841,2842,2843,2844,2845,2846,2847,2848,2849,2850,2851,2852,2853,2854,2855,2856,2857,2858,2859,2860,2861,2862,2863,2864,2865,2866,2867,2868,2869]}
70	particles3d/CBS138crudemembranes-20230302-tomo64__Pma1-168.hdf	{"coord":[-642.0,1274.0,-104.0],"idx2d":[2870,2871,2872,2873,2874,2875,2876,2877,2878,2879,2880,2881,2882,2883,2884,2885,2886,2887,2888,2889,2890,2891,2892,2893,2894,2895,2896,2897,2898,2899,2900,2901,2902,2903,2904,2905,2906,2907,2908,2909,2910]}
71	particles3d/CBS138crudemembranes-20230302-tomo64__Pma1-168.hdf	{"coord":[-150.0,-198.0,-96.0],"idx2d":[2911,2912,2913,2914,2915,2916,2917,2918,2919,2920,2921,2922,2923,2924,2925,2926,2927,2928,2929,2930,2931,2932,2933,2934,2935,2936,2937,2938,2939,2940,2941,2942,2943,2944,2945,2946,2947,2948,2949,2950,2951]}
72	particles3d/CBS138crudemembranes-20230302-tomo64__Pma1-168.hdf	{"coord":[-86.0,-66.0,-96.0],"idx2d":[2952,2953,2954,2955,2956,2957,2958,2959,2960,2961,2962,2963,2964,2965,2966,2967,2968,2969,2970,2971,2972,2973,2974,2975,2976,2977,2978,2979,2980,2981,2982,2983,2984,2985,2986,2987,2988,2989,2990,2991,2992]}
73	particles3d/CBS138crudemembranes-20230302-tomo64__Pma1-168.hdf	{"coord":[-58.0,134.0,-148.0],"idx2d":[2993,2994,2995,2996,2997,2998,2999,3000,3001,3002,3003,3004,3005,3006,3007,3008,3009,3010,3011,3012,3013,3014,3015,3016,3017,3018,3019,3020,3021,3022,3023,3024,3025,3026,3027,3028,3029,3030,3031,3032,3033]}
74	particles3d/CBS138crudemembranes-20230302-tomo64__Pma1-168.hdf	{"coord":[1406.0,-510.0,-164.0],"idx2d":[3034,3035,3036,3037,3038,3039,3040,3041,3042,3043,3044,3045,3046,3047,3048,3049,3050,3051,3052,3053,3054,3055,3056,3057,3058,3059,3060,3061,3062,3063,3064,3065,3066,3067,3068,3069,3070,3071,3072,3073,3074]}
75	particles3d/CBS138crudemembranes-20230302-tomo64__Pma1-168.hdf	{"coord":[-1022.0,258.0,-196.0],"idx2d":[3075,3076,3077,3078,3079,3080,3081,3082,3083,3084,3085,3086,3087,3088,3089,3090,3091,3092,3093,3094,3095,3096,3097,3098,3099,3100,3101,3102,3103,3104,3105,3106,3107,3108,3109,3110,3111,3112,3113,3114,3115]}
76	particles3d/CBS138crudemembranes-20230302-tomo64__Pma1-168.hdf	{"coord":[-178.0,-526.0,-200.0],"idx2d":[3116,3117,3118,3119,3120,3121,3122,3123,3124,3125,3126,3127,3128,3129,3130,3131,3132,3133,3134,3135,3136,3137,3138,3139,3140,3141,3142,3143,3144,3145,3146,3147,3148,3149,3150,3151,3152,3153,3154,3155,3156]}
77	particles3d/CBS138crudemembranes-20230302-tomo64__Pma1-168.hdf	{"coord":[-1074.0,178.0,-192.0],"idx2d":[3157,3158,3159,3160,3161,3162,3163,3164,3165,3166,3167,3168,3169,3170,3171,3172,3173,3174,3175,3176,3177,3178,3179,3180,3181,3182,3183,3184,3185,3186,3187,3188,3189,3190,3191,3192,3193,3194,3195,3196,3197]}
78	particles3d/CBS138crudemembranes-20230302-tomo64__Pma1-168.hdf	{"coord":[-130.0,-570.0,-196.0],"idx2d":[3198,3199,3200,3201,3202,3203,3204,3205,3206,3207,3208,3209,3210,3211,3212,3213,3214,3215,3216,3217,3218,3219,3220,3221,3222,3223,3224,3225,3226,3227,3228,3229,3230,3231,3232,3233,3234,3235,3236,3237,3238]}
79	particles3d/CBS138crudemembranes-20230302-tomo64__Pma1-168.hdf	{"coord":[-242.0,-542.0,-196.0],"idx2d":[3239,3240,3241,3242,3243,3244,3245,3246,3247,3248,3249,3250,3251,3252,3253,3254,3255,3256,3257,3258,3259,3260,3261,3262,3263,3264,3265,3266,3267,3268,3269,3270,3271,3272,3273,3274,3275,3276,3277,3278,3279]}
80	particles3d/CBS138crudemembranes-20230302-tomo64__Pma1-168.hdf	{"coord":[-1098.0,378.0,-184.0],"idx2d":[3280,3281,3282,3283,3284,3285,3286,3287,3288,3289,3290,3291,3292,3293,3294,3295,3296,3297,3298,3299,3300,3301,3302,3303,3304,3305,3306,3307,3308,3309,3310,3311,3312,3313,3314,3315,3316,3317,3318,3319,3320]}
81	particles3d/CBS138crudemembranes-20230302-tomo64__Pma1-168.hdf	{"coord":[-522.0,1310.0,-108.0],"idx2d":[3321,3322,3323,3324,3325,3326,3327,3328,3329,3330,3331,3332,3333,3334,3335,3336,3337,3338,3339,3340,3341,3342,3343,3344,3345,3346,3347,3348,3349,3350,3351,3352,3353,3354,3355,3356,3357,3358,3359,3360,3361]}
82	particles3d/CBS138crudemembranes-20230302-tomo64__Pma1-168.hdf	{"coord":[-766.0,1210.0,-104.0],"idx2d":[3362,3363,3364,3365,3366,3367,3368,3369,3370,3371,3372,3373,3374,3375,3376,3377,3378,3379,3380,3381,3382,3383,3384,3385,3386,3387,3388,3389,3390,3391,3392,3393,3394,3395,3396,3397,3398,3399,3400,3401,3402]}
83	particles3d/CBS138crudemembranes-20230302-tomo64__Pma1-168.hdf	{"coord":[1278.0,-482.0,-140.0],"idx2d":[3403,3404,3405,3406,3407,3408,3409,3410,3411,3412,3413,3414,3415,3416,3417,3418,3419,3420,3421,3422,3423,3424,3425,3426,3427,3428,3429,3430,3431,3432,3433,3434,3435,3436,3437,3438,3439,3440,3441,3442,3443]}
84	particles3d/CBS138crudemembranes-20230302-tomo64__Pma1-168.hdf	{"coord":[1462.0,-490.0,-140.0],"idx2d":[3444,3445,3446,3447,3448,3449,3450,3451,3452,3453,3454,3455,3456,3457,3458,3459,3460,3461,3462,3463,3464,3465,3466,3467,3468,3469,3470,3471,3472,3473,3474,3475,3476,3477,3478,3479,3480,3481,3482,3483,3484]}
85	particles3d/CBS138crudemembranes-20230302-tomo64__Pma1-168.hdf	{"coord":[-58.0,-122.0,-104.0],"idx2d":[3485,3486,3487,3488,3489,3490,3491,3492,3493,3494,3495,3496,3497,3498,3499,3500,3501,3502,3503,3504,3505,3506,3507,3508,3509,3510,3511,3512,3513,3514,3515,3516,3517,3518,3519,3520,3521,3522,3523,3524,3525]}
86	particles3d/CBS138crudemembranes-20230302-tomo64__Pma1-168.hdf	{"coord":[-242.0,1470.0,-56.0],"idx2d":[3526,3527,3528,3529,3530,3531,3532,3533,3534,3535,3536,3537,3538,3539,3540,3541,3542,3543,3544,3545,3546,3547,3548,3549,3550,3551,3552,3553,3554,3555,3556,3557,3558,3559,3560,3561,3562,3563,3564,3565,3566]}
87	particles3d/CBS138crudemembranes-20230302-tomo64__Pma1-168.hdf	{"coord":[554.0,1118.0,-60.0],"idx2d":[3567,3568,3569,3570,3571,3572,3573,3574,3575,3576,3577,3578,3579,3580,3581,3582,3583,3584,3585,3586,3587,3588,3589,3590,3591,3592,3593,3594,3595,3596,3597,3598,3599,3600,3601,3602,3603,3604,3605,3606,3607]}
88	particles3d/CBS138crudemembranes-20230302-tomo64__Pma1-168.hdf	{"coord":[-298.0,-166.0,-84.0],"idx2d":[3608,3609,3610,3611,3612,3613,3614,3615,3616,3617,3618,3619,3620,3621,3622,3623,3624,3625,3626,3627,3628,3629,3630,3631,3632,3633,3634,3635,3636,3637,3638,3639,3640,3641,3642,3643,3644,3645,3646,3647,3648]}
89	particles3d/CBS138crudemembranes-20230302-tomo64__Pma1-168.hdf	{"coord":[1457.272705078125,-556.5454711914062,-116.0],"idx2d":[3649,3650,3651,3652,3653,3654,3655,3656,3657,3658,3659,3660,3661,3662,3663,3664,3665,3666,3667,3668,3669,3670,3671,3672,3673,3674,3675,3676,3677,3678,3679,3680,3681,3682,3683,3684,3685,3686,3687,3688,3689]}
90	particles3d/CBS138crudemembranes-20230302-tomo64__Pma1-168.hdf	{"coord":[1446.3636474609375,-625.6363525390625,-116.0],"idx2d":[3690,3691,3692,3693,3694,3695,3696,3697,3698,3699,3700,3701,3702,3703,3704,3705,3706,3707,3708,3709,3710,3711,3712,3713,3714,3715,3716,3717,3718,3719,3720,3721,3722,3723,3724,3725,3726,3727,3728,3729,3730]}
91	particles3d/CBS138crudemembranes-20230302-tomo64__Pma1-168.hdf	{"coord":[-219.09091186523438,-472.9090881347656,-72.0],"idx2d":[3731,3732,3733,3734,3735,3736,3737,3738,3739,3740,3741,3742,3743,3744,3745,3746,3747,3748,3749,3750,3751,3752,3753,3754,3755,3756,3757,3758,3759,3760,3761,3762,3763,3764,3765,3766,3767,3768,3769,3770,3771]}
92	particles3d/CBS138crudemembranes-20230302-tomo64__Pma1-168.hdf	{"coord":[624.5454711914062,1261.6363525390625,-44.0],"idx2d":[3772,3773,3774,3775,3776,3777,3778,3779,3780,3781,3782,3783,3784,3785,3786,3787,3788,3789,3790,3791,3792,3793,3794,3795,3796,3797,3798,3799,3800,3801,3802,3803,3804,3805,3806,3807,3808,3809,3810,3811,3812]}
93	particles3d/CBS138crudemembranes-20230302-tomo64__Pma1-168.hdf	{"coord":[704.5454711914062,381.6363525390625,0.0],"idx2d":[3813,3814,3815,3816,3817,3818,3819,3820,3821,3822,3823,3824,3825,3826,3827,3828,3829,3830,3831,3832,3833,3834,3835,3836,3837,3838,3839,3840,3841,3842,3843,3844,3845,3846,3847,3848,3849,3850,3851,3852,3853]}
94	particles3d/CBS138crudemembranes-20230302-tomo64__Pma1-168.hdf	{"coord":[-386.3636474609375,1461.6363525390625,220.0],"idx2d":[3854,3855,3856,3857,3858,3859,3860,3861,3862,3863,3864,3865,3866,3867,3868,3869,3870,3871,3872,3873,3874,3875,3876,3877,3878,3879,3880,3881,3882,3883,3884,3885,3886,3887,3888,3889,3890,3891,3892,3893,3894]}
95	particles3d/CBS138crudemembranes-20230302-tomo64__Pma1-168.hdf	{"coord":[-506.3636474609375,1425.272705078125,216.0],"idx2d":[3895,3896,3897,3898,3899,3900,3901,3902,3903,3904,3905,3906,3907,3908,3909,3910,3911,3912,3913,3914,3915,3916,3917,3918,3919,3920,3921,3922,3923,3924,3925,3926,3927,3928,3929,3930,3931,3932,3933,3934,3935]}
96	particles3d/CBS138crudemembranes-20230302-tomo64__Pma1-168.hdf	{"coord":[-557.272705078125,1381.6363525390625,232.0],"idx2d":[3936,3937,3938,3939,3940,3941,3942,3943,3944,3945,3946,3947,3948,3949,3950,3951,3952,3953,3954,3955,3956,3957,3958,3959,3960,3961,3962,3963,3964,3965,3966,3967,3968,3969,3970,3971,3972,3973,3974,3975,3976]}
97	particles3d/CBS138crudemembranes-20230302-tomo64__Pma1-168.hdf	{"coord":[-975.4545288085938,1025.272705078125,232.0],"idx2d":[3977,3978,3979,3980,3981,3982,3983,3984,3985,3986,3987,3988,3989,3990,3991,3992,3993,3994,3995,3996,3997,3998,3999,4000,4001,4002,4003,4004,4005,4006,4007,4008,4009,4010,4011,4012,4013,4014,4015,4016,4017]}
98	particles3d/CBS138crudemembranes-20230302-tomo64__Pma1-168.hdf	{"coord":[-1015.4545288085938,745.272705078125,272.0],"idx2d":[4018,4019,4020,4021,4022,4023,4024,4025,4026,4027,4028,4029,4030,4031,4032,4033,4034,4035,4036,4037,4038,4039,4040,4041,4042,4043,4044,4045,4046,4047,4048,4049,4050,4051,4052,4053,4054,4055,4056,4057,4058]}
99	particles3d/CBS138crudemembranes-20230302-tomo64__Pma1-168.hdf	{"coord":[-866.3636474609375,938.0,272.0],"idx2d":[4059,4060,4061,4062,4063,4064,4065,4066,4067,4068,4069,4070,4071,4072,4073,4074,4075,4076,4077,4078,4079,4080,4081,4082,4083,4084,4085,4086,4087,4088,4089,4090,4091,4092,4093,4094,4095,4096,4097,4098,4099]}
100	particles3d/CBS138crudemembranes-20230302-tomo64__Pma1-168.hdf	{"coord":[-415.4545593261719,1276.1817626953125,288.0],"idx2d":[4100,4101,4102,4103,4104,4105,4106,4107,4108,4109,4110,4111,4112,4113,4114,4115,4116,4117,4118,4119,4120,4121,4122,4123,4124,4125,4126,4127,4128,4129,4130,4131,4132,4133,4134,4135,4136,4137,4138,4139,4140]}
101	particles3d/CBS138crudemembranes-20230302-tomo64__Pma1-168.hdf	{"coord":[-222.72727966308594,-378.3636474609375,312.0],"idx2d":[4141,4142,4143,4144,4145,4146,4147,4148,4149,4150,4151,4152,4153,4154,4155,4156,4157,4158,4159,4160,4161,4162,4163,4164,4165,4166,4167,4168,4169,4170,4171,4172,4173,4174,4175,4176,4177,4178,4179,4180,4181]}
0	particles3d/CBS138crudemembranes-20230302-tomo70__Pma1-168.hdf	{"coord":[-310.0,722.0,140.0],"idx2d":[4182,4183,4184,4185,4186,4187,4188,4189,4190,4191,4192,4193,4194,4195,4196,4197,4198,4199,4200,4201,4202,4203,4204,4205,4206,4207,4208,4209,4210,4211,4212,4213,4214,4215,4216,4217,4218,4219,4220,4221,4222]}
1	particles3d/CBS138crudemembranes-20230302-tomo70__Pma1-168.hdf	{"coord":[-714.0,390.0,144.0],"idx2d":[4223,4224,4225,4226,4227,4228,4229,4230,4231,4232,4233,4234,4235,4236,4237,4238,4239,4240,4241,4242,4243,4244,4245,4246,4247,4248,4249,4250,4251,4252,4253,4254,4255,4256,4257,4258,4259,4260,4261,4262,4263]}
2	particles3d/CBS138crudemembranes-20230302-tomo70__Pma1-168.hdf	{"coord":[-342.0,666.0,152.0],"idx2d":[4264,4265,4266,4267,4268,4269,4270,4271,4272,4273,4274,4275,4276,4277,4278,4279,4280,4281,4282,4283,4284,4285,4286,4287,4288,4289,4290,4291,4292,4293,4294,4295,4296,4297,4298,4299,4300,4301,4302,4303,4304]}
3	particles3d/CBS138crudemembranes-20230302-tomo70__Pma1-168.hdf	{"coord":[-426.0,530.0,160.0],"idx2d":[4305,4306,4307,4308,4309,4310,4311,4312,4313,4314,4315,4316,4317,4318,4319,4320,4321,4322,4323,4324,4325,4326,4327,4328,4329,4330,4331,4332,4333,4334,4335,4336,4337,4338,4339,4340,4341,4342,4343,4344,4345]}
4	particles3d/CBS138crudemembranes-20230302-tomo70__Pma1-168.hdf	{"coord":[-650.0,374.0,164.0],"idx2d":[4346,4347,4348,4349,4350,4351,4352,4353,4354,4355,4356,4357,4358,4359,4360,4361,4362,4363,4364,4365,4366,4367,4368,4369,4370,4371,4372,4373,4374,4375,4376,4377,4378,4379,4380,4381,4382,4383,4384,4385,4386]}
5	particles3d/CBS138crudemembranes-20230302-tomo70__Pma1-168.hdf	{"coord":[-782.0,238.0,164.0],"idx2d":[4387,4388,4389,4390,4391,4392,4393,4394,4395,4396,4397,4398,4399,4400,4401,4402,4403,4404,4405,4406,4407,4408,4409,4410,4411,4412,4413,4414,4415,4416,4417,4418,4419,4420,4421,4422,4423,4424,4425,4426,4427]}
6	particles3d/CBS138crudemembranes-20230302-tomo70__Pma1-168.hdf	{"coord":[-286.0,626.0,168.0],"idx2d":[4428,4429,4430,4431,4432,4433,4434,4435,4436,4437,4438,4439,4440,4441,4442,4443,4444,4445,4446,4447,4448,4449,4450,4451,4452,4453,4454,4455,4456,4457,4458,4459,4460,4461,4462,4463,4464,4465,4466,4467,4468]}
7	particles3d/CBS138crudemembranes-20230302-tomo70__Pma1-168.hdf	{"coord":[-234.0,702.0,176.0],"idx2d":[4469,4470,4471,4472,4473,4474,4475,4476,4477,4478,4479,4480,4481,4482,4483,4484,4485,4486,4487,4488,4489,4490,4491,4492,4493,4494,4495,4496,4497,4498,4499,4500,4501,4502,4503,4504,4505,4506,4507,4508,4509]}
8	particles3d/CBS138crudemembranes-20230302-tomo70__Pma1-168.hdf	{"coord":[-610.0,258.0,200.0],"idx2d":[4510,4511,4512,4513,4514,4515,4516,4517,4518,4519,4520,4521,4522,4523,4524,4525,4526,4527,4528,4529,4530,4531,4532,4533,4534,4535,4536,4537,4538,4539,4540,4541,4542,4543,4544,4545,4546,4547,4548,4549,4550]}
9	particles3d/CBS138crudemembranes-20230302-tomo70__Pma1-168.hdf	{"coord":[-710.0,62.0,200.0],"idx2d":[4551,4552,4553,4554,4555,4556,4557,4558,4559,4560,4561,4562,4563,4564,4565,4566,4567,4568,4569,4570,4571,4572,4573,4574,4575,4576,4577,4578,4579,4580,4581,4582,4583,4584,4585,4586,4587,4588,4589,4590,4591]}
10	particles3d/CBS138crudemembranes-20230302-tomo70__Pma1-168.hdf	{"coord":[-798.0,-86.0,224.0],"idx2d":[4592,4593,4594,4595,4596,4597,4598,4599,4600,4601,4602,4603,4604,4605,4606,4607,4608,4609,4610,4611,4612,4613,4614,4615,4616,4617,4618,4619,4620,4621,4622,4623,4624,4625,4626,4627,4628,4629,4630,4631,4632]}
11	particles3d/CBS138crudemembranes-20230302-tomo70__Pma1-168.hdf	{"coord":[-722.0,-114.0,232.0],"idx2d":[4633,4634,4635,4636,4637,4638,4639,4640,4641,4642,4643,4644,4645,4646,4647,4648,4649,4650,4651,4652,4653,4654,4655,4656,4657,4658,4659,4660,4661,4662,4663,4664,4665,4666,4667,4668,4669,4670,4671,4672,4673]}
12	particles3d/CBS138crudemembranes-20230302-tomo70__Pma1-168.hdf	{"coord":[-630.0,-38.0,232.0],"idx2d":[4674,4675,4676,4677,4678,4679,4680,4681,4682,4683,4684,4685,4686,4687,4688,4689,4690,4691,4692,4693,4694,4695,4696,4697,4698,4699,4700,4701,4702,4703,4704,4705,4706,4707,4708,4709,4710,4711,4712,4713,4714]}
13	particles3d/CBS138crudemembranes-20230302-tomo70__Pma1-168.hdf	{"coord":[-738.0,-162.0,248.0],"idx2d":[4715,4716,4717,4718,4719,4720,4721,4722,4723,4724,4725,4726,4727,4728,4729,4730,4731,4732,4733,4734,4735,4736,4737,4738,4739,4740,4741,4742,4743,4744,4745,4746,4747,4748,4749,4750,4751,4752,4753,4754,4755]}
14	particles3d/CBS138crudemembranes-20230302-tomo70__Pma1-168.hdf	{"coord":[-834.0,-890.0,272.0],"idx2d":[4756,4757,4758,4759,4760,4761,4762,4763,4764,4765,4766,4767,4768,4769,4770,4771,4772,4773,4774,4775,4776,4777,4778,4779,4780,4781,4782,4783,4784,4785,4786,4787,4788,4789,4790,4791,4792,4793,4794,4795,4796]}
15	particles3d/CBS138crudemembranes-20230302-tomo70__Pma1-168.hdf	{"coord":[-546.0,-1042.0,328.0],"idx2d":[4797,4798,4799,4800,4801,4802,4803,4804,4805,4806,4807,4808,4809,4810,4811,4812,4813,4814,4815,4816,4817,4818,4819,4820,4821,4822,4823,4824,4825,4826,4827,4828,4829,4830,4831,4832,4833,4834,4835,4836,4837]}
16	particles3d/CBS138crudemembranes-20230302-tomo70__Pma1-168.hdf	{"coord":[178.0,286.0,380.0],"idx2d":[4838,4839,4840,4841,4842,4843,4844,4845,4846,4847,4848,4849,4850,4851,4852,4853,4854,4855,4856,4857,4858,4859,4860,4861,4862,4863,4864,4865,4866,4867,4868,4869,4870,4871,4872,4873,4874,4875,4876,4877,4878]}
17	particles3d/CBS138crudemembranes-20230302-tomo70__Pma1-168.hdf	{"coord":[170.0,366.0,380.0],"idx2d":[4879,4880,4881,4882,4883,4884,4885,4886,4887,4888,4889,4890,4891,4892,4893,4894,4895,4896,4897,4898,4899,4900,4901,4902,4903,4904,4905,4906,4907,4908,4909,4910,4911,4912,4913,4914,4915,4916,4917,4918,4919]}
18	particles3d/CBS138crudemembranes-20230302-tomo70__Pma1-168.hdf	{"coord":[614.0,-202.0,388.0],"idx2d":[4920,4921,4922,4923,4924,4925,4926,4927,4928,4929,4930,4931,4932,4933,4934,4935,4936,4937,4938,4939,4940,4941,4942,4943,4944,4945,4946,4947,4948,4949,4950,4951,4952,4953,4954,4955,4956,4957,4958,4959,4960]}
19	particles3d/CBS138crudemembranes-20230302-tomo70__Pma1-168.hdf	{"coord":[566.0,-154.0,388.0],"idx2d":[4961,4962,4963,4964,4965,4966,4967,4968,4969,4970,4971,4972,4973,4974,4975,4976,4977,4978,4979,4980,4981,4982,4983,4984,4985,4986,4987,4988,4989,4990,4991,4992,4993,4994,4995,4996,4997,4998,4999,5000,5001]}
20	particles3d/CBS138crudemembranes-20230302-tomo70__Pma1-168.hdf	{"coord":[702.0,-110.0,384.0],"idx2d":[5002,5003,5004,5005,5006,5007,5008,5009,5010,5011,5012,5013,5014,5015,5016,5017,5018,5019,5020,5021,5022,5023,5024,5025,5026,5027,5028,5029,5030,5031,5032,5033,5034,5035,5036,5037,5038,5039,5040,5041,5042]}
21	particles3d/CBS138crudemembranes-20230302-tomo70__Pma1-168.hdf	{"coord":[514.0,-110.0,384.0],"idx2d":[5043,5044,5045,5046,5047,5048,5049,5050,5051,5052,5053,5054,5055,5056,5057,5058,5059,5060,5061,5062,5063,5064,5065,5066,5067,5068,5069,5070,5071,5072,5073,5074,5075,5076,5077,5078,5079,5080,5081,5082,5083]}
22	particles3d/CBS138crudemembranes-20230302-tomo70__Pma1-168.hdf	{"coord":[630.0,-130.0,384.0],"idx2d":[5084,5085,5086,5087,5088,5089,5090,5091,5092,5093,5094,5095,5096,5097,5098,5099,5100,5101,5102,5103,5104,5105,5106,5107,5108,5109,5110,5111,5112,5113,5114,5115,5116,5117,5118,5119,5120,5121,5122,5123,5124]}
23	particles3d/CBS138crudemembranes-20230302-tomo70__Pma1-168.hdf	{"coord":[646.0,-66.0,384.0],"idx2d":[5125,5126,5127,5128,5129,5130,5131,5132,5133,5134,5135,5136,5137,5138,5139,5140,5141,5142,5143,5144,5145,5146,5147,5148,5149,5150,5151,5152,5153,5154,5155,5156,5157,5158,5159,5160,5161,5162,5163,5164,5165]}
24	particles3d/CBS138crudemembranes-20230302-tomo70__Pma1-168.hdf	{"coord":[682.0,-174.0,396.0],"idx2d":[5166,5167,5168,5169,5170,5171,5172,5173,5174,5175,5176,5177,5178,5179,5180,5181,5182,5183,5184,5185,5186,5187,5188,5189,5190,5191,5192,5193,5194,5195,5196,5197,5198,5199,5200,5201,5202,5203,5204,5205,5206]}
25	particles3d/CBS138crudemembranes-20230302-tomo70__Pma1-168.hdf	{"coord":[666.0,-242.0,396.0],"idx2d":[5207,5208,5209,5210,5211,5212,5213,5214,5215,5216,5217,5218,5219,5220,5221,5222,5223,5224,5225,5226,5227,5228,5229,5230,5231,5232,5233,5234,5235,5236,5237,5238,5239,5240,5241,5242,5243,5244,5245,5246,5247]}
26	particles3d/CBS138crudemembranes-20230302-tomo70__Pma1-168.hdf	{"coord":[602.0,-258.0,396.0],"idx2d":[5248,5249,5250,5251,5252,5253,5254,5255,5256,5257,5258,5259,5260,5261,5262,5263,5264,5265,5266,5267,5268,5269,5270,5271,5272,5273,5274,5275,5276,5277,5278,5279,5280,5281,5282,5283,5284,5285,5286,5287,5288]}
27	particles3d/CBS138crudemembranes-20230302-tomo70__Pma1-168.hdf	{"coord":[-186.0,-614.0,400.0],"idx2d":[5289,5290,5291,5292,5293,5294,5295,5296,5297,5298,5299,5300,5301,5302,5303,5304,5305,5306,5307,5308,5309,5310,5311,5312,5313,5314,5315,5316,5317,5318,5319,5320,5321,5322,5323,5324,5325,5326,5327,5328,5329]}
28	particles3d/CBS138crudemembranes-20230302-tomo70__Pma1-168.hdf	{"coord":[614.0,-314.0,400.0],"idx2d":[5330,5331,5332,5333,5334,5335,5336,5337,5338,5339,5340,5341,5342,5343,5344,5345,5346,5347,5348,5349,5350,5351,5352,5353,5354,5355,5356,5357,5358,5359,5360,5361,5362,5363,5364,5365,5366,5367,5368,5369,5370]}
29	particles3d/CBS138crudemembranes-20230302-tomo70__Pma1-168.hdf	{"coord":[-38.0,-746.0,412.0],"idx2d":[5371,5372,5373,5374,5375,5376,5377,5378,5379,5380,5381,5382,5383,5384,5385,5386,5387,5388,5389,5390,5391,5392,5393,5394,5395,5396,5397,5398,5399,5400,5401,5402,5403,5404,5405,5406,5407,5408,5409,5410,5411]}
30	particles3d/CBS138crudemembranes-20230302-tomo70__Pma1-168.hdf	{"coord":[-106.0,-766.0,412.0],"idx2d":[5412,5413,5414,5415,5416,5417,5418,5419,5420,5421,5422,5423,5424,5425,5426,5427,5428,5429,5430,5431,5432,5433,5434,5435,5436,5437,5438,5439,5440,5441,5442,5443,5444,5445,5446,5447,5448,5449,5450,5451,5452]}
31	particles3d/CBS138crudemembranes-20230302-tomo70__Pma1-168.hdf	{"coord":[-82.0,-942.0,412.0],"idx2d":[5453,5454,5455,5456,5457,5458,5459,5460,5461,5462,5463,5464,5465,5466,5467,5468,5469,5470,5471,5472,5473,5474,5475,5476,5477,5478,5479,5480,5481,5482,5483,5484,5485,5486,5487,5488,5489,5490,5491,5492,5493]}
32	particles3d/CBS138crudemembranes-20230302-tomo70__Pma1-168.hdf	{"coord":[-154.0,-722.0,408.0],"idx2d":[5494,5495,5496,5497,5498,5499,5500,5501,5502,5503,5504,5505,5506,5507,5508,5509,5510,5511,5512,5513,5514,5515,5516,5517,5518,5519,5520,5521,5522,5523,5524,5525,5526,5527,5528,5529,5530,5531,5532,5533,5534]}
33	particles3d/CBS138crudemembranes-20230302-tomo70__Pma1-168.hdf	{"coord":[-86.0,-702.0,408.0],"idx2d":[5535,5536,5537,5538,5539,5540,5541,5542,5543,5544,5545,5546,5547,5548,5549,5550,5551,5552,5553,5554,5555,5556,5557,5558,5559,5560,5561,5562,5563,5564,5565,5566,5567,5568,5569,5570,5571,5572,5573,5574,5575]}
34	particles3d/CBS138crudemembranes-20230302-tomo70__Pma1-168.hdf	{"coord":[-114.0,-834.0,408.0],"idx2d":[5576,5577,5578,5579,5580,5581,5582,5583,5584,5585,5586,5587,5588,5589,5590,5591,5592,5593,5594,5595,5596,5597,5598,5599,5600,5601,5602,5603,5604,5605,5606,5607,5608,5609,5610,5611,5612,5613,5614,5615,5616]}
35	particles3d/CBS138crudemembranes-20230302-tomo70__Pma1-168.hdf	{"coord":[-78.0,-634.0,408.0],"idx2d":[5617,5618,5619,5620,5621,5622,5623,5624,5625,5626,5627,5628,5629,5630,5631,5632,5633,5634,5635,5636,5637,5638,5639,5640,5641,5642,5643,5644,5645,5646,5647,5648,5649,5650,5651,5652,5653,5654,5655,5656,5657]}
36	particles3d/CBS138crudemembranes-20230302-tomo70__Pma1-168.hdf	{"coord":[-14.0,-922.0,424.0],"idx2d":[5658,5659,5660,5661,5662,5663,5664,5665,5666,5667,5668,5669,5670,5671,5672,5673,5674,5675,5676,5677,5678,5679,5680,5681,5682,5683,5684,5685,5686,5687,5688,5689,5690,5691,5692,5693,5694,5695,5696,5697,5698]}
37	particles3d/CBS138crudemembranes-20230302-tomo70__Pma1-168.hdf	{"coord":[26.0,-726.0,424.0],"idx2d":[5699,5700,5701,5702,5703,5704,5705,5706,5707,5708,5709,5710,5711,5712,5713,5714,5715,5716,5717,5718,5719,5720,5721,5722,5723,5724,5725,5726,5727,5728,5729,5730,5731,5732,5733,5734,5735,5736,5737,5738,5739]}
38	particles3d/CBS138crudemembranes-20230302-tomo70__Pma1-168.hdf	{"coord":[46.0,-662.0,424.0],"idx2d":[5740,5741,5742,5743,5744,5745,5746,5747,5748,5749,5750,5751,5752,5753,5754,5755,5756,5757,5758,5759,5760,5761,5762,5763,5764,5765,5766,5767,5768,5769,5770,5771,5772,5773,5774,5775,5776,5777,5778,5779,5780]}
39	particles3d/CBS138crudemembranes-20230302-tomo70__Pma1-168.hdf	{"coord":[-26.0,-678.0,408.0],"idx2d":[5781,5782,5783,5784,5785,5786,5787,5788,5789,5790,5791,5792,5793,5794,5795,5796,5797,5798,5799,5800,5801,5802,5803,5804,5805,5806,5807,5808,5809,5810,5811,5812,5813,5814,5815,5816,5817,5818,5819,5820,5821]}
40	particles3d/CBS138crudemembranes-20230302-tomo70__Pma1-168.hdf	{"coord":[-62.0,-882.0,408.0],"idx2d":[5822,5823,5824,5825,5826,5827,5828,5829,5830,5831,5832,5833,5834,5835,5836,5837,5838,5839,5840,5841,5842,5843,5844,5845,5846,5847,5848,5849,5850,5851,5852,5853,5854,5855,5856,5857,5858,5859,5860,5861,5862]}
41	particles3d/CBS138crudemembranes-20230302-tomo70__Pma1-168.hdf	{"coord":[-138.0,-658.0,396.0],"idx2d":[5863,5864,5865,5866,5867,5868,5869,5870,5871,5872,5873,5874,5875,5876,5877,5878,5879,5880,5881,5882,5883,5884,5885,5886,5887,5888,5889,5890,5891,5892,5893,5894,5895,5896,5897,5898,5899,5900,5901,5902,5903]}
42	particles3d/CBS138crudemembranes-20230302-tomo70__Pma1-168.hdf	{"coord":[306.0,322.0,312.0],"idx2d":[5904,5905,5906,5907,5908,5909,5910,5911,5912,5913,5914,5915,5916,5917,5918,5919,5920,5921,5922,5923,5924,5925,5926,5927,5928,5929,5930,5931,5932,5933,5934,5935,5936,5937,5938,5939,5940,5941,5942,5943,5944]}
43	particles3d/CBS138crudemembranes-20230302-tomo70__Pma1-168.hdf	{"coord":[362.0,222.0,324.0],"idx2d":[5945,5946,5947,5948,5949,5950,5951,5952,5953,5954,5955,5956,5957,5958,5959,5960,5961,5962,5963,5964,5965,5966,5967,5968,5969,5970,5971,5972,5973,5974,5975,5976,5977,5978,5979,5980,5981,5982,5983,5984,5985]}
44	particles3d/CBS138crudemembranes-20230302-tomo70__Pma1-168.hdf	{"coord":[310.0,238.0,316.0],"idx2d":[5986,5987,5988,5989,5990,5991,5992,5993,5994,5995,5996,5997,5998,5999,6000,6001,6002,6003,6004,6005,6006,6007,6008,6009,6010,6011,6012,6013,6014,6015,6016,6017,6018,6019,6020,6021,6022,6023,6024,6025,6026]}
45	particles3d/CBS138crudemembranes-20230302-tomo70__Pma1-168.hdf	{"coord":[-662.0,930.0,-28.0],"idx2d":[6027,6028,6029,6030,6031,6032,6033,6034,6035,6036,6037,6038,6039,6040,6041,6042,6043,6044,6045,6046,6047,6048,6049,6050,6051,6052,6053,6054,6055,6056,6057,6058,6059,6060,6061,6062,6063,6064,6065,6066,6067]}
46	particles3d/CBS138crudemembranes-20230302-tomo70__Pma1-168.hdf	{"coord":[-946.0,-790.0,-160.0],"idx2d":[6068,6069,6070,6071,6072,6073,6074,6075,6076,6077,6078,6079,6080,6081,6082,6083,6084,6085,6086,6087,6088,6089,6090,6091,6092,6093,6094,6095,6096,6097,6098,6099,6100,6101,6102,6103,6104,6105,6106,6107,6108]}
47	particles3d/CBS138crudemembranes-20230302-tomo70__Pma1-168.hdf	{"coord":[-774.0,-854.0,-168.0],"idx2d":[6109,6110,6111,6112,6113,6114,6115,6116,6117,6118,6119,6120,6121,6122,6123,6124,6125,6126,6127,6128,6129,6130,6131,6132,6133,6134,6135,6136,6137,6138,6139,6140,6141,6142,6143,6144,6145,6146,6147,6148,6149]}
48	particles3d/CBS138crudemembranes-20230302-tomo70__Pma1-168.hdf	{"coord":[554.0,-402.0,-168.0],"idx2d":[6150,6151,6152,6153,6154,6155,6156,6157,6158,6159,6160,6161,6162,6163,6164,6165,6166,6167,6168,6169,6170,6171,6172,6173,6174,6175,6176,6177,6178,6179,6180,6181,6182,6183,6184,6185,6186,6187,6188,6189,6190]}
49	particles3d/CBS138crudemembranes-20230302-tomo70__Pma1-168.hdf	{"coord":[662.0,-318.0,-164.0],"idx2d":[6191,6192,6193,6194,6195,6196,6197,6198,6199,6200,6201,6202,6203,6204,6205,6206,6207,6208,6209,6210,6211,6212,6213,6214,6215,6216,6217,6218,6219,6220,6221,6222,6223,6224,6225,6226,6227,6228,6229,6230,6231]}
50	particles3d/CBS138crudemembranes-20230302-tomo70__Pma1-168.hdf	{"coord":[494.0,-382.0,-176.0],"idx2d":[6232,6233,6234,6235,6236,6237,6238,6239,6240,6241,6242,6243,6244,6245,6246,6247,6248,6249,6250,6251,6252,6253,6254,6255,6256,6257,6258,6259,6260,6261,6262,6263,6264,6265,6266,6267,6268,6269,6270,6271,6272]}
51	particles3d/CBS138crudemembranes-20230302-tomo70__Pma1-168.hdf	{"coord":[294.0,-414.0,-176.0],"idx2d":[6273,6274,6275,6276,6277,6278,6279,6280,6281,6282,6283,6284,6285,6286,6287,6288,6289,6290,6291,6292,6293,6294,6295,6296,6297,6298,6299,6300,6301,6302,6303,6304,6305,6306,6307,6308,6309,6310,6311,6312,6313]}
52	particles3d/CBS138crudemembranes-20230302-tomo70__Pma1-168.hdf	{"coord":[590.0,-230.0,-184.0],"idx2d":[6314,6315,6316,6317,6318,6319,6320,6321,6322,6323,6324,6325,6326,6327,6328,6329,6330,6331,6332,6333,6334,6335,6336,6337,6338,6339,6340,6341,6342,6343,6344,6345,6346,6347,6348,6349,6350,6351,6352,6353,6354]}
53	particles3d/CBS138crudemembranes-20230302-tomo70__Pma1-168.hdf	{"coord":[538.0,-266.0,-188.0],"idx2d":[6355,6356,6357,6358,6359,6360,6361,6362,6363,6364,6365,6366,6367,6368,6369,6370,6371,6372,6373,6374,6375,6376,6377,6378,6379,6380,6381,6382,6383,6384,6385,6386,6387,6388,6389,6390,6391,6392,6393,6394,6395]}
54	particles3d/CBS138crudemembranes-20230302-tomo70__Pma1-168.hdf	{"coord":[354.0,-314.0,-196.0],"idx2d":[6396,6397,6398,6399,6400,6401,6402,6403,6404,6405,6406,6407,6408,6409,6410,6411,6412,6413,6414,6415,6416,6417,6418,6419,6420,6421,6422,6423,6424,6425,6426,6427,6428,6429,6430,6431,6432,6433,6434,6435,6436]}
55	particles3d/CBS138crudemembranes-20230302-tomo70__Pma1-168.hdf	{"coord":[234.0,-386.0,-196.0],"idx2d":[6437,6438,6439,6440,6441,6442,6443,6444,6445,6446,6447,6448,6449,6450,6451,6452,6453,6454,6455,6456,6457,6458,6459,6460,6461,6462,6463,6464,6465,6466,6467,6468,6469,6470,6471,6472,6473,6474,6475,6476,6477]}
56	particles3d/CBS138crudemembranes-20230302-tomo70__Pma1-168.hdf	{"coord":[530.0,-122.0,-216.0],"idx2d":[6478,6479,6480,6481,6482,6483,6484,6485,6486,6487,6488,6489,6490,6491,6492,6493,6494,6495,6496,6497,6498,6499,6500,6501,6502,6503,6504,6505,6506,6507,6508,6509,6510,6511,6512,6513,6514,6515,6516,6517,6518]}
57	particles3d/CBS138crudemembranes-20230302-tomo70__Pma1-168.hdf	{"coord":[578.0,-82.0,-216.0],"idx2d":[6519,6520,6521,6522,6523,6524,6525,6526,6527,6528,6529,6530,6531,6532,6533,6534,6535,6536,6537,6538,6539,6540,6541,6542,6543,6544,6545,6546,6547,6548,6549,6550,6551,6552,6553,6554,6555,6556,6557,6558,6559]}
58	particles3d/CBS138crudemembranes-20230302-tomo70__Pma1-168.hdf	{"coord":[238.0,-266.0,-228.0],"idx2d":[6560,6561,6562,6563,6564,6565,6566,6567,6568,6569,6570,6571,6572,6573,6574,6575,6576,6577,6578,6579,6580,6581,6582,6583,6584,6585,6586,6587,6588,6589,6590,6591,6592,6593,6594,6595,6596,6597,6598,6599,6600]}
59	particles3d/CBS138crudemembranes-20230302-tomo70__Pma1-168.hdf	{"coord":[418.0,-146.0,-228.0],"idx2d":[6601,6602,6603,6604,6605,6606,6607,6608,6609,6610,6611,6612,6613,6614,6615,6616,6617,6618,6619,6620,6621,6622,6623,6624,6625,6626,6627,6628,6629,6630,6631,6632,6633,6634,6635,6636,6637,6638,6639,6640,6641]}
60	particles3d/CBS138crudemembranes-20230302-tomo70__Pma1-168.hdf	{"coord":[-990.0,-566.0,-256.0],"idx2d":[6642,6643,6644,6645,6646,6647,6648,6649,6650,6651,6652,6653,6654,6655,6656,6657,6658,6659,6660,6661,6662,6663,6664,6665,6666,6667,6668,6669,6670,6671,6672,6673,6674,6675,6676,6677,6678,6679,6680,6681,6682]}
61	particles3d/CBS138crudemembranes-20230302-tomo70__Pma1-168.hdf	{"coord":[-466.0,98.0,-356.0],"idx2d":[6683,6684,6685,6686,6687,6688,6689,6690,6691,6692,6693,6694,6695,6696,6697,6698,6699,6700,6701,6702,6703,6704,6705,6706,6707,6708,6709,6710,6711,6712,6713,6714,6715,6716,6717,6718,6719,6720,6721,6722,6723]}
62	particles3d/CBS138crudemembranes-20230302-tomo70__Pma1-168.hdf	{"coord":[-842.0,-74.0,-360.0],"idx2d":[6724,6725,6726,6727,6728,6729,6730,6731,6732,6733,6734,6735,6736,6737,6738,6739,6740,6741,6742,6743,6744,6745,6746,6747,6748,6749,6750,6751,6752,6753,6754,6755,6756,6757,6758,6759,6760,6761,6762,6763,6764]}
63	particles3d/CBS138crudemembranes-20230302-tomo70__Pma1-168.hdf	{"coord":[-854.0,-10.0,-360.0],"idx2d":[6765,6766,6767,6768,6769,6770,6771,6772,6773,6774,6775,6776,6777,6778,6779,6780,6781,6782,6783,6784,6785,6786,6787,6788,6789,6790,6791,6792,6793,6794,6795,6796,6797,6798,6799,6800,6801,6802,6803,6804,6805]}
64	particles3d/CBS138crudemembranes-20230302-tomo70__Pma1-168.hdf	{"coord":[-786.0,-26.0,-372.0],"idx2d":[6806,6807,6808,6809,6810,6811,6812,6813,6814,6815,6816,6817,6818,6819,6820,6821,6822,6823,6824,6825,6826,6827,6828,6829,6830,6831,6832,6833,6834,6835,6836,6837,6838,6839,6840,6841,6842,6843,6844,6845,6846]}
65	particles3d/CBS138crudemembranes-20230302-tomo70__Pma1-168.hdf	{"coord":[-738.0,26.0,-372.0],"idx2d":[6847,6848,6849,6850,6851,6852,6853,6854,6855,6856,6857,6858,6859,6860,6861,6862,6863,6864,6865,6866,6867,6868,6869,6870,6871,6872,6873,6874,6875,6876,6877,6878,6879,6880,6881,6882,6883,6884,6885,6886,6887]}
66	particles3d/CBS138crudemembranes-20230302-tomo70__Pma1-168.hdf	{"coord":[-578.0,146.0,-380.0],"idx2d":[6888,6889,6890,6891,6892,6893,6894,6895,6896,6897,6898,6899,6900,6901,6902,6903,6904,6905,6906,6907,6908,6909,6910,6911,6912,6913,6914,6915,6916,6917,6918,6919,6920,6921,6922,6923,6924,6925,6926,6927,6928]}
67	particles3d/CBS138crudemembranes-20230302-tomo70__Pma1-168.hdf	{"coord":[-822.0,106.0,-384.0],"idx2d":[6929,6930,6931,6932,6933,6934,6935,6936,6937,6938,6939,6940,6941,6942,6943,6944,6945,6946,6947,6948,6949,6950,6951,6952,6953,6954,6955,6956,6957,6958,6959,6960,6961,6962,6963,6964,6965,6966,6967,6968,6969]}
68	particles3d/CBS138crudemembranes-20230302-tomo70__Pma1-168.hdf	{"coord":[-402.0,222.0,-392.0],"idx2d":[6970,6971,6972,6973,6974,6975,6976,6977,6978,6979,6980,6981,6982,6983,6984,6985,6986,6987,6988,6989,6990,6991,6992,6993,6994,6995,6996,6997,6998,6999,7000,7001,7002,7003,7004,7005,7006,7007,7008,7009,7010]}
69	particles3d/CBS138crudemembranes-20230302-tomo70__Pma1-168.hdf	{"coord":[-482.0,226.0,-392.0],"idx2d":[7011,7012,7013,7014,7015,7016,7017,7018,7019,7020,7021,7022,7023,7024,7025,7026,7027,7028,7029,7030,7031,7032,7033,7034,7035,7036,7037,7038,7039,7040,7041,7042,7043,7044,7045,7046,7047,7048,7049,7050,7051]}
70	particles3d/CBS138crudemembranes-20230302-tomo70__Pma1-168.hdf	{"coord":[-262.0,362.0,-384.0],"idx2d":[7052,7053,7054,7055,7056,7057,7058,7059,7060,7061,7062,7063,7064,7065,7066,7067,7068,7069,7070,7071,7072,7073,7074,7075,7076,7077,7078,7079,7080,7081,7082,7083,7084,7085,7086,7087,7088,7089,7090,7091,7092]}
71	particles3d/CBS138crudemembranes-20230302-tomo70__Pma1-168.hdf	{"coord":[-78.0,630.0,-408.0],"idx2d":[7093,7094,7095,7096,7097,7098,7099,7100,7101,7102,7103,7104,7105,7106,7107,7108,7109,7110,7111,7112,7113,7114,7115,7116,7117,7118,7119,7120,7121,7122,7123,7124,7125,7126,7127,7128,7129,7130,7131,7132,7133]}
72	particles3d/CBS138crudemembranes-20230302-tomo70__Pma1-168.hdf	{"coord":[-454.0,438.0,-412.0],"idx2d":[7134,7135,7136,7137,7138,7139,7140,7141,7142,7143,7144,7145,7146,7147,7148,7149,7150,7151,7152,7153,7154,7155,7156,7157,7158,7159,7160,7161,7162,7163,7164,7165,7166,7167,7168,7169,7170,7171,7172,7173,7174]}
73	particles3d/CBS138crudemembranes-20230302-tomo70__Pma1-168.hdf	{"coord":[126.0,826.0,-412.0],"idx2d":[7175,7176,7177,7178,7179,7180,7181,7182,7183,7184,7185,7186,7187,7188,7189,7190,7191,7192,7193,7194,7195,7196,7197,7198,7199,7200,7201,7202,7203,7204,7205,7206,7207,7208,7209,7210,7211,7212,7213,7214,7215]}
74	particles3d/CBS138crudemembranes-20230302-tomo70__Pma1-168.hdf	{"coord":[-418.0,502.0,-412.0],"idx2d":[7216,7217,7218,7219,7220,7221,7222,7223,7224,7225,7226,7227,7228,7229,7230,7231,7232,7233,7234,7235,7236,7237,7238,7239,7240,7241,7242,7243,7244,7245,7246,7247,7248,7249,7250,7251,7252,7253,7254,7255,7256]}
75	particles3d/CBS138crudemembranes-20230302-tomo70__Pma1-168.hdf	{"coord":[-530.0,554.0,-436.0],"idx2d":[7257,7258,7259,7260,7261,7262,7263,7264,7265,7266,7267,7268,7269,7270,7271,7272,7273,7274,7275,7276,7277,7278,7279,7280,7281,7282,7283,7284,7285,7286,7287,7288,7289,7290,7291,7292,7293,7294,7295,7296,7297]}
76	particles3d/CBS138crudemembranes-20230302-tomo70__Pma1-168.hdf	{"coord":[-662.0,538.0,-436.0],"idx2d":[7298,7299,7300,7301,7302,7303,7304,7305,7306,7307,7308,7309,7310,7311,7312,7313,7314,7315,7316,7317,7318,7319,7320,7321,7322,7323,7324,7325,7326,7327,7328,7329,7330,7331,7332,7333,7334,7335,7336,7337,7338]}
77	particles3d/CBS138crudemembranes-20230302-tomo70__Pma1-168.hdf	{"coord":[-498.0,610.0,-424.0],"idx2d":[7339,7340,7341,7342,7343,7344,7345,7346,7347,7348,7349,7350,7351,7352,7353,7354,7355,7356,7357,7358,7359,7360,7361,7362,7363,7364,7365,7366,7367,7368,7369,7370,7371,7372,7373,7374,7375,7376,7377,7378,7379]}
78	particles3d/CBS138crudemembranes-20230302-tomo70__Pma1-168.hdf	{"coord":[-394.0,422.0,-412.0],"idx2d":[7380,7381,7382,7383,7384,7385,7386,7387,7388,7389,7390,7391,7392,7393,7394,7395,7396,7397,7398,7399,7400,7401,7402,7403,7404,7405,7406,7407,7408,7409,7410,7411,7412,7413,7414,7415,7416,7417,7418,7419,7420]}
79	particles3d/CBS138crudemembranes-20230302-tomo70__Pma1-168.hdf	{"coord":[-742.0,662.0,-396.0],"idx2d":[7421,7422,7423,7424,7425,7426,7427,7428,7429,7430,7431,7432,7433,7434,7435,7436,7437,7438,7439,7440,7441,7442,7443,7444,7445,7446,7447,7448,7449,7450,7451,7452,7453,7454,7455,7456,7457,7458,7459,7460,7461]}
80	particles3d/CBS138crudemembranes-20230302-tomo70__Pma1-168.hdf	{"coord":[-266.0,1098.0,-400.0],"idx2d":[7462,7463,7464,7465,7466,7467,7468,7469,7470,7471,7472,7473,7474,7475,7476,7477,7478,7479,7480,7481,7482,7483,7484,7485,7486,7487,7488,7489,7490,7491,7492,7493,7494,7495,7496,7497,7498,7499,7500,7501,7502]}
81	particles3d/CBS138crudemembranes-20230302-tomo70__Pma1-168.hdf	{"coord":[-254.0,238.0,-376.0],"idx2d":[7503,7504,7505,7506,7507,7508,7509,7510,7511,7512,7513,7514,7515,7516,7517,7518,7519,7520,7521,7522,7523,7524,7525,7526,7527,7528,7529,7530,7531,7532,7533,7534,7535,7536,7537,7538,7539,7540,7541,7542,7543]}
82	particles3d/CBS138crudemembranes-20230302-tomo70__Pma1-168.hdf	{"coord":[-266.0,286.0,-376.0],"idx2d":[7544,7545,7546,7547,7548,7549,7550,7551,7552,7553,7554,7555,7556,7557,7558,7559,7560,7561,7562,7563,7564,7565,7566,7567,7568,7569,7570,7571,7572,7573,7574,7575,7576,7577,7578,7579,7580,7581,7582,7583,7584]}
83	particles3d/CBS138crudemembranes-20230302-tomo70__Pma1-168.hdf	{"coord":[-442.0,162.0,-368.0],"idx2d":[7585,7586,7587,7588,7589,7590,7591,7592,7593,7594,7595,7596,7597,7598,7599,7600,7601,7602,7603,7604,7605,7606,7607,7608,7609,7610,7611,7612,7613,7614,7615,7616,7617,7618,7619,7620,7621,7622,7623,7624,7625]}
84	particles3d/CBS138crudemembranes-20230302-tomo70__Pma1-168.hdf	{"coord":[-738.0,726.0,-368.0],"idx2d":[7626,7627,7628,7629,7630,7631,7632,7633,7634,7635,7636,7637,7638,7639,7640,7641,7642,7643,7644,7645,7646,7647,7648,7649,7650,7651,7652,7653,7654,7655,7656,7657,7658,7659,7660,7661,7662,7663,7664,7665,7666]}
85	particles3d/CBS138crudemembranes-20230302-tomo70__Pma1-168.hdf	{"coord":[-854.0,598.0,-368.0],"idx2d":[7667,7668,7669,7670,7671,7672,7673,7674,7675,7676,7677,7678,7679,7680,7681,7682,7683,7684,7685,7686,7687,7688,7689,7690,7691,7692,7693,7694,7695,7696,7697,7698,7699,7700,7701,7702,7703,7704,7705,7706,7707]}
86	particles3d/CBS138crudemembranes-20230302-tomo70__Pma1-168.hdf	{"coord":[-326.0,230.0,-368.0],"idx2d":[7708,7709,7710,7711,7712,7713,7714,7715,7716,7717,7718,7719,7720,7721,7722,7723,7724,7725,7726,7727,7728,7729,7730,7731,7732,7733,7734,7735,7736,7737,7738,7739,7740,7741,7742,7743,7744,7745,7746,7747,7748]}
87	particles3d/CBS138crudemembranes-20230302-tomo70__Pma1-168.hdf	{"coord":[-538.0,90.0,-368.0],"idx2d":[7749,7750,7751,7752,7753,7754,7755,7756,7757,7758,7759,7760,7761,7762,7763,7764,7765,7766,7767,7768,7769,7770,7771,7772,7773,7774,7775,7776,7777,7778,7779,7780,7781,7782,7783,7784,7785,7786,7787,7788,7789]}
88	particles3d/CBS138crudemembranes-20230302-tomo70__Pma1-168.hdf	{"coord":[-906.0,-54.0,-356.0],"idx2d":[7790,7791,7792,7793,7794,7795,7796,7797,7798,7799,7800,7801,7802,7803,7804,7805,7806,7807,7808,7809,7810,7811,7812,7813,7814,7815,7816,7817,7818,7819,7820,7821,7822,7823,7824,7825,7826,7827,7828,7829,7830]}
89	particles3d/CBS138crudemembranes-20230302-tomo70__Pma1-168.hdf	{"coord":[-490.0,38.0,-356.0],"idx2d":[7831,7832,7833,7834,7835,7836,7837,7838,7839,7840,7841,7842,7843,7844,7845,7846,7847,7848,7849,7850,7851,7852,7853,7854,7855,7856,7857,7858,7859,7860,7861,7862,7863,7864,7865,7866,7867,7868,7869,7870,7871]}
90	particles3d/CBS138crudemembranes-20230302-tomo70__Pma1-168.hdf	{"coord":[410.0,-318.0,-244.0],"idx2d":[7872,7873,7874,7875,7876,7877,7878,7879,7880,7881,7882,7883,7884,7885,7886,7887,7888,7889,7890,7891,7892,7893,7894,7895,7896,7897,7898,7899,7900,7901,7902,7903,7904,7905,7906,7907,7908,7909,7910,7911,7912]}
91	particles3d/CBS138crudemembranes-20230302-tomo70__Pma1-168.hdf	{"coord":[478.0,-170.0,-208.0],"idx2d":[7913,7914,7915,7916,7917,7918,7919,7920,7921,7922,7923,7924,7925,7926,7927,7928,7929,7930,7931,7932,7933,7934,7935,7936,7937,7938,7939,7940,7941,7942,7943,7944,7945,7946,7947,7948,7949,7950,7951,7952,7953]}
92	particles3d/CBS138crudemembranes-20230302-tomo70__Pma1-168.hdf	{"coord":[178.0,-494.0,-192.0],"idx2d":[7954,7955,7956,7957,7958,7959,7960,7961,7962,7963,7964,7965,7966,7967,7968,7969,7970,7971,7972,7973,7974,7975,7976,7977,7978,7979,7980,7981,7982,7983,7984,7985,7986,7987,7988,7989,7990,7991,7992,7993,7994]}
93	particles3d/CBS138crudemembranes-20230302-tomo70__Pma1-168.hdf	{"coord":[-774.0,-790.0,-192.0],"idx2d":[7995,7996,7997,7998,7999,8000,8001,8002,8003,8004,8005,8006,8007,8008,8009,8010,8011,8012,8013,8014,8015,8016,8017,8018,8019,8020,8021,8022,8023,8024,8025,8026,8027,8028,8029,8030,8031,8032,8033,8034,8035]}
94	particles3d/CBS138crudemembranes-20230302-tomo70__Pma1-168.hdf	{"coord":[-838.0,-878.0,-140.0],"idx2d":[8036,8037,8038,8039,8040,8041,8042,8043,8044,8045,8046,8047,8048,8049,8050,8051,8052,8053,8054,8055,8056,8057,8058,8059,8060,8061,8062,8063,8064,8065,8066,8067,8068,8069,8070,8071,8072,8073,8074,8075,8076]}
95	particles3d/CBS138crudemembranes-20230302-tomo70__Pma1-168.hdf	{"coord":[-886.0,-834.0,-148.0],"idx2d":[8077,8078,8079,8080,8081,8082,8083,8084,8085,8086,8087,8088,8089,8090,8091,8092,8093,8094,8095,8096,8097,8098,8099,8100,8101,8102,8103,8104,8105,8106,8107,8108,8109,8110,8111,8112,8113,8114,8115,8116,8117]}
96	particles3d/CBS138crudemembranes-20230302-tomo70__Pma1-168.hdf	{"coord":[606.0,-354.0,-164.0],"idx2d":[8118,8119,8120,8121,8122,8123,8124,8125,8126,8127,8128,8129,8130,8131,8132,8133,8134,8135,8136,8137,8138,8139,8140,8141,8142,8143,8144,8145,8146,8147,8148,8149,8150,8151,8152,8153,8154,8155,8156,8157,8158]}
97	particles3d/CBS138crudemembranes-20230302-tomo70__Pma1-168.hdf	{"coord":[538.0,-334.0,-164.0],"idx2d":[8159,8160,8161,8162,8163,8164,8165,8166,8167,8168,8169,8170,8171,8172,8173,8174,8175,8176,8177,8178,8179,8180,8181,8182,8183,8184,8185,8186,8187,8188,8189,8190,8191,8192,8193,8194,8195,8196,8197,8198,8199]}
98	particles3d/CBS138crudemembranes-20230302-tomo70__Pma1-168.hdf	{"coord":[-834.0,-814.0,-164.0],"idx2d":[8200,8201,8202,8203,8204,8205,8206,8207,8208,8209,8210,8211,8212,8213,8214,8215,8216,8217,8218,8219,8220,8221,8222,8223,8224,8225,8226,8227,8228,8229,8230,8231,8232,8233,8234,8235,8236,8237,8238,8239,8240]}
99	particles3d/CBS138crudemembranes-20230302-tomo70__Pma1-168.hdf	{"coord":[234.0,-454.0,-188.0],"idx2d":[8241,8242,8243,8244,8245,8246,8247,8248,8249,8250,8251,8252,8253,8254,8255,8256,8257,8258,8259,8260,8261,8262,8263,8264,8265,8266,8267,8268,8269,8270,8271,8272,8273,8274,8275,8276,8277,8278,8279,8280,8281]}
100	particles3d/CBS138crudemembranes-20230302-tomo70__Pma1-168.hdf	{"coord":[230.0,-526.0,-196.0],"idx2d":[8282,8283,8284,8285,8286,8287,8288,8289,8290,8291,8292,8293,8294,8295,8296,8297,8298,8299,8300,8301,8302,8303,8304,8305,8306,8307,8308,8309,8310,8311,8312,8313,8314,8315,8316,8317,8318,8319,8320,8321,8322]}
101	particles3d/CBS138crudemembranes-20230302-tomo70__Pma1-168.hdf	{"coord":[582.0,-130.0,-204.0],"idx2d":[8323,8324,8325,8326,8327,8328,8329,8330,8331,8332,8333,8334,8335,8336,8337,8338,8339,8340,8341,8342,8343,8344,8345,8346,8347,8348,8349,8350,8351,8352,8353,8354,8355,8356,8357,8358,8359,8360,8361,8362,8363]}
102	particles3d/CBS138crudemembranes-20230302-tomo70__Pma1-168.hdf	{"coord":[526.0,-202.0,-204.0],"idx2d":[8364,8365,8366,8367,8368,8369,8370,8371,8372,8373,8374,8375,8376,8377,8378,8379,8380,8381,8382,8383,8384,8385,8386,8387,8388,8389,8390,8391,8392,8393,8394,8395,8396,8397,8398,8399,8400,8401,8402,8403,8404]}
103	particles3d/CBS138crudemembranes-20230302-tomo70__Pma1-168.hdf	{"coord":[574.0,-18.0,-240.0],"idx2d":[8405,8406,8407,8408,8409,8410,8411,8412,8413,8414,8415,8416,8417,8418,8419,8420,8421,8422,8423,8424,8425,8426,8427,8428,8429,8430,8431,8432,8433,8434,8435,8436,8437,8438,8439,8440,8441,8442,8443,8444,8445]}
104	particles3d/CBS138crudemembranes-20230302-tomo70__Pma1-168.hdf	{"coord":[506.0,6.0,-244.0],"idx2d":[8446,8447,8448,8449,8450,8451,8452,8453,8454,8455,8456,8457,8458,8459,8460,8461,8462,8463,8464,8465,8466,8467,8468,8469,8470,8471,8472,8473,8474,8475,8476,8477,8478,8479,8480,8481,8482,8483,8484,8485,8486]}
105	particles3d/CBS138crudemembranes-20230302-tomo70__Pma1-168.hdf	{"coord":[-446.0,-22.0,-340.0],"idx2d":[8487,8488,8489,8490,8491,8492,8493,8494,8495,8496,8497,8498,8499,8500,8501,8502,8503,8504,8505,8506,8507,8508,8509,8510,8511,8512,8513,8514,8515,8516,8517,8518,8519,8520,8521,8522,8523,8524,8525,8526,8527]}
106	particles3d/CBS138crudemembranes-20230302-tomo70__Pma1-168.hdf	{"coord":[-782.0,-98.0,-340.0],"idx2d":[8528,8529,8530,8531,8532,8533,8534,8535,8536,8537,8538,8539,8540,8541,8542,8543,8544,8545,8546,8547,8548,8549,8550,8551,8552,8553,8554,8555,8556,8557,8558,8559,8560,8561,8562,8563,8564,8565,8566,8567,8568]}
107	particles3d/CBS138crudemembranes-20230302-tomo70__Pma1-168.hdf	{"coord":[-426.0,50.0,-352.0],"idx2d":[8569,8570,8571,8572,8573,8574,8575,8576,8577,8578,8579,8580,8581,8582,8583,8584,8585,8586,8587,8588,8589,8590,8591,8592,8593,8594,8595,8596,8597,8598,8599,8600,8601,8602,8603,8604,8605,8606,8607,8608,8609]}
108	particles3d/CBS138crudemembranes-20230302-tomo70__Pma1-168.hdf	{"coord":[-722.0,-42.0,-372.0],"idx2d":[8610,8611,8612,8613,8614,8615,8616,8617,8618,8619,8620,8621,8622,8623,8624,8625,8626,8627,8628,8629,8630,8631,8632,8633,8634,8635,8636,8637,8638,8639,8640,8641,8642,8643,8644,8645,8646,8647,8648,8649,8650]}
109	particles3d/CBS138crudemembranes-20230302-tomo70__Pma1-168.hdf	{"coord":[-370.0,282.0,-388.0],"idx2d":[8651,8652,8653,8654,8655,8656,8657,8658,8659,8660,8661,8662,8663,8664,8665,8666,8667,8668,8669,8670,8671,8672,8673,8674,8675,8676,8677,8678,8679,8680,8681,8682,8683,8684,8685,8686,8687,8688,8689,8690,8691]}
110	particles3d/CBS138crudemembranes-20230302-tomo70__Pma1-168.hdf	{"coord":[-690.0,774.0,-388.0],"idx2d":[8692,8693,8694,8695,8696,8697,8698,8699,8700,8701,8702,8703,8704,8705,8706,8707,8708,8709,8710,8711,8712,8713,8714,8715,8716,8717,8718,8719,8720,8721,8722,8723,8724,8725,8726,8727,8728,8729,8730,8731,8732]}
111	particles3d/CBS138crudemembranes-20230302-tomo70__Pma1-168.hdf	{"coord":[-830.0,230.0,-408.0],"idx2d":[8733,8734,8735,8736,8737,8738,8739,8740,8741,8742,8743,8744,8745,8746,8747,8748,8749,8750,8751,8752,8753,8754,8755,8756,8757,8758,8759,8760,8761,8762,8763,8764,8765,8766,8767,8768,8769,8770,8771,8772,8773]}
112	particles3d/CBS138crudemembranes-20230302-tomo70__Pma1-168.hdf	{"coord":[-390.0,558.0,-428.0],"idx2d":[8774,8775,8776,8777,8778,8779,8780,8781,8782,8783,8784,8785,8786,8787,8788,8789,8790,8791,8792,8793,8794,8795,8796,8797,8798,8799,8800,8801,8802,8803,8804,8805,8806,8807,8808,8809,8810,8811,8812,8813,8814]}
113	particles3d/CBS138crudemembranes-20230302-tomo70__Pma1-168.hdf	{"coord":[-274.0,470.0,-400.0],"idx2d":[8815,8816,8817,8818,8819,8820,8821,8822,8823,8824,8825,8826,8827,8828,8829,8830,8831,8832,8833,8834,8835,8836,8837,8838,8839,8840,8841,8842,8843,8844,8845,8846,8847,8848,8849,8850,8851,8852,8853,8854,8855]}
114	particles3d/CBS138crudemembranes-20230302-tomo70__Pma1-168.hdf	{"coord":[522.0,-58.0,-224.0],"idx2d":[8856,8857,8858,8859,8860,8861,8862,8863,8864,8865,8866,8867,8868,8869,8870,8871,8872,8873,8874,8875,8876,8877,8878,8879,8880,8881,8882,8883,8884,8885,8886,8887,8888,8889,8890,8891,8892,8893,8894,8895,8896]}
115	particles3d/CBS138crudemembranes-20230302-tomo70__Pma1-168.hdf	{"coord":[358.0,-382.0,-188.0],"idx2d":[8897,8898,8899,8900,8901,8902,8903,8904,8905,8906,8907,8908,8909,8910,8911,8912,8913,8914,8915,8916,8917,8918,8919,8920,8921,8922,8923,8924,8925,8926,8927,8928,8929,8930,8931,8932,8933,8934,8935,8936,8937]}
116	particles3d/CBS138crudemembranes-20230302-tomo70__Pma1-168.hdf	{"coord":[402.0,-526.0,-164.0],"idx2d":[8938,8939,8940,8941,8942,8943,8944,8945,8946,8947,8948,8949,8950,8951,8952,8953,8954,8955,8956,8957,8958,8959,8960,8961,8962,8963,8964,8965,8966,8967,8968,8969,8970,8971,8972,8973,8974,8975,8976,8977,8978]}
117	particles3d/CBS138crudemembranes-20230302-tomo70__Pma1-168.hdf	{"coord":[-950.0,-854.0,-124.0],"idx2d":[8979,8980,8981,8982,8983,8984,8985,8986,8987,8988,8989,8990,8991,8992,8993,8994,8995,8996,8997,8998,8999,9000,9001,9002,9003,9004,9005,9006,9007,9008,9009,9010,9011,9012,9013,9014,9015,9016,9017,9018,9019]}
118	particles3d/CBS138crudemembranes-20230302-tomo70__Pma1-168.hdf	{"coord":[-846.0,-934.0,-124.0],"idx2d":[9020,9021,9022,9023,9024,9025,9026,9027,9028,9029,9030,9031,9032,9033,9034,9035,9036,9037,9038,9039,9040,9041,9042,9043,9044,9045,9046,9047,9048,9049,9050,9051,9052,9053,9054,9055,9056,9057,9058,9059,9060]}
119	particles3d/CBS138crudemembranes-20230302-tomo70__Pma1-168.hdf	{"coord":[-894.0,-898.0,-124.0],"idx2d":[9061,9062,9063,9064,9065,9066,9067,9068,9069,9070,9071,9072,9073,9074,9075,9076,9077,9078,9079,9080,9081,9082,9083,9084,9085,9086,9087,9088,9089,9090,9091,9092,9093,9094,9095,9096,9097,9098,9099,9100,9101]}
120	particles3d/CBS138crudemembranes-20230302-tomo70__Pma1-168.hdf	{"coord":[-394.0,710.0,148.0],"idx2d":[9102,9103,9104,9105,9106,9107,9108,9109,9110,9111,9112,9113,9114,9115,9116,9117,9118,9119,9120,9121,9122,9123,9124,9125,9126,9127,9128,9129,9130,9131,9132,9133,9134,9135,9136,9137,9138,9139,9140,9141,9142]}
121	particles3d/CBS138crudemembranes-20230302-tomo70__Pma1-168.hdf	{"coord":[-650.0,278.0,156.0],"idx2d":[9143,9144,9145,9146,9147,9148,9149,9150,9151,9152,9153,9154,9155,9156,9157,9158,9159,9160,9161,9162,9163,9164,9165,9166,9167,9168,9169,9170,9171,9172,9173,9174,9175,9176,9177,9178,9179,9180,9181,9182,9183]}
122	particles3d/CBS138crudemembranes-20230302-tomo70__Pma1-168.hdf	{"coord":[-786.0,110.0,184.0],"idx2d":[9184,9185,9186,9187,9188,9189,9190,9191,9192,9193,9194,9195,9196,9197,9198,9199,9200,9201,9202,9203,9204,9205,9206,9207,9208,9209,9210,9211,9212,9213,9214,9215,9216,9217,9218,9219,9220,9221,9222,9223,9224]}
123	particles3d/CBS138crudemembranes-20230302-tomo70__Pma1-168.hdf	{"coord":[-426.0,434.0,204.0],"idx2d":[9225,9226,9227,9228,9229,9230,9231,9232,9233,9234,9235,9236,9237,9238,9239,9240,9241,9242,9243,9244,9245,9246,9247,9248,9249,9250,9251,9252,9253,9254,9255,9256,9257,9258,9259,9260,9261,9262,9263,9264,9265]}
124	particles3d/CBS138crudemembranes-20230302-tomo70__Pma1-168.hdf	{"coord":[-738.0,-2.0,220.0],"idx2d":[9266,9267,9268,9269,9270,9271,9272,9273,9274,9275,9276,9277,9278,9279,9280,9281,9282,9283,9284,9285,9286,9287,9288,9289,9290,9291,9292,9293,9294,9295,9296,9297,9298,9299,9300,9301,9302,9303,9304,9305,9306]}
125	particles3d/CBS138crudemembranes-20230302-tomo70__Pma1-168.hdf	{"coord":[-170.0,-782.0,392.0],"idx2d":[9307,9308,9309,9310,9311,9312,9313,9314,9315,9316,9317,9318,9319,9320,9321,9322,9323,9324,9325,9326,9327,9328,9329,9330,9331,9332,9333,9334,9335,9336,9337,9338,9339,9340,9341,9342,9343,9344,9345,9346,9347]}
126	particles3d/CBS138crudemembranes-20230302-tomo70__Pma1-168.hdf	{"coord":[554.0,-226.0,392.0],"idx2d":[9348,9349,9350,9351,9352,9353,9354,9355,9356,9357,9358,9359,9360,9361,9362,9363,9364,9365,9366,9367,9368,9369,9370,9371,9372,9373,9374,9375,9376,9377,9378,9379,9380,9381,9382,9383,9384,9385,9386,9387,9388]}
127	particles3d/CBS138crudemembranes-20230302-tomo70__Pma1-168.hdf	{"coord":[-126.0,-894.0,412.0],"idx2d":[9389,9390,9391,9392,9393,9394,9395,9396,9397,9398,9399,9400,9401,9402,9403,9404,9405,9406,9407,9408,9409,9410,9411,9412,9413,9414,9415,9416,9417,9418,9419,9420,9421,9422,9423,9424,9425,9426,9427,9428,9429]}
0	particles3d/CBS138crudemembranes-20230302-tomo71__Pma1-168.hdf	{"coord":[-1026.0,662.0,388.0],"idx2d":[9430,9431,9432,9433,9434,9435,9436,9437,9438,9439,9440,9441,9442,9443,9444,9445,9446,9447,9448,9449,9450,9451,9452,9453,9454,9455,9456,9457,9458,9459,9460,9461,9462,9463,9464,9465,9466,9467,9468,9469,9470]}
1	particles3d/CBS138crudemembranes-20230302-tomo71__Pma1-168.hdf	{"coord":[-1002.0,758.0,376.0],"idx2d":[9471,9472,9473,9474,9475,9476,9477,9478,9479,9480,9481,9482,9483,9484,9485,9486,9487,9488,9489,9490,9491,9492,9493,9494,9495,9496,9497,9498,9499,9500,9501,9502,9503,9504,9505,9506,9507,9508,9509,9510,9511]}
2	particles3d/CBS138crudemembranes-20230302-tomo71__Pma1-168.hdf	{"coord":[-946.0,786.0,376.0],"idx2d":[9512,9513,9514,9515,9516,9517,9518,9519,9520,9521,9522,9523,9524,9525,9526,9527,9528,9529,9530,9531,9532,9533,9534,9535,9536,9537,9538,9539,9540,9541,9542,9543,9544,9545,9546,9547,9548,9549,9550,9551,9552]}
3	particles3d/CBS138crudemembranes-20230302-tomo71__Pma1-168.hdf	{"coord":[-1050.0,818.0,376.0],"idx2d":[9553,9554,9555,9556,9557,9558,9559,9560,9561,9562,9563,9564,9565,9566,9567,9568,9569,9570,9571,9572,9573,9574,9575,9576,9577,9578,9579,9580,9581,9582,9583,9584,9585,9586,9587,9588,9589,9590,9591,9592,9593]}
0	particles3d/CBS138crudemembranes-20230302-tomo74__Pma1-168.hdf	{"coord":[654.0,-30.0,-148.0],"idx2d":[9594,9595,9596,9597,9598,9599,9600,9601,9602,9603,9604,9605,9606,9607,9608,9609,9610,9611,9612,9613,9614,9615,9616,9617,9618,9619,9620,9621,9622,9623,9624,9625,9626,9627,9628,9629,9630,9631,9632,9633,9634]}
1	particles3d/CBS138crudemembranes-20230302-tomo74__Pma1-168.hdf	{"coord":[682.0,174.0,-144.0],"idx2d":[9635,9636,9637,9638,9639,9640,9641,9642,9643,9644,9645,9646,9647,9648,9649,9650,9651,9652,9653,9654,9655,9656,9657,9658,9659,9660,9661,9662,9663,9664,9665,9666,9667,9668,9669,9670,9671,9672,9673,9674,9675]}
2	particles3d/CBS138crudemembranes-20230302-tomo74__Pma1-168.hdf	{"coord":[634.0,34.0,-132.0],"idx2d":[9676,9677,9678,9679,9680,9681,9682,9683,9684,9685,9686,9687,9688,9689,9690,9691,9692,9693,9694,9695,9696,9697,9698,9699,9700,9701,9702,9703,9704,9705,9706,9707,9708,9709,9710,9711,9712,9713,9714,9715,9716]}
3	particles3d/CBS138crudemembranes-20230302-tomo74__Pma1-168.hdf	{"coord":[634.0,138.0,-104.0],"idx2d":[9717,9718,9719,9720,9721,9722,9723,9724,9725,9726,9727,9728,9729,9730,9731,9732,9733,9734,9735,9736,9737,9738,9739,9740,9741,9742,9743,9744,9745,9746,9747,9748,9749,9750,9751,9752,9753,9754,9755,9756,9757]}
4	particles3d/CBS138crudemembranes-20230302-tomo74__Pma1-168.hdf	{"coord":[614.0,-86.0,-140.0],"idx2d":[9758,9759,9760,9761,9762,9763,9764,9765,9766,9767,9768,9769,9770,9771,9772,9773,9774,9775,9776,9777,9778,9779,9780,9781,9782,9783,9784,9785,9786,9787,9788,9789,9790,9791,9792,9793,9794,9795,9796,9797,9798]}
5	particles3d/CBS138crudemembranes-20230302-tomo74__Pma1-168.hdf	{"coord":[690.0,322.0,-156.0],"idx2d":[9799,9800,9801,9802,9803,9804,9805,9806,9807,9808,9809,9810,9811,9812,9813,9814,9815,9816,9817,9818,9819,9820,9821,9822,9823,9824,9825,9826,9827,9828,9829,9830,9831,9832,9833,9834,9835,9836,9837,9838,9839]}
6	particles3d/CBS138crudemembranes-20230302-tomo74__Pma1-168.hdf	{"coord":[618.0,378.0,-152.0],"idx2d":[9840,9841,9842,9843,9844,9845,9846,9847,9848,9849,9850,9851,9852,9853,9854,9855,9856,9857,9858,9859,9860,9861,9862,9863,9864,9865,9866,9867,9868,9869,9870,9871,9872,9873,9874,9875,9876,9877,9878,9879,9880]}
7	particles3d/CBS138crudemembranes-20230302-tomo74__Pma1-168.hdf	{"coord":[714.0,422.0,-152.0],"idx2d":[9881,9882,9883,9884,9885,9886,9887,9888,9889,9890,9891,9892,9893,9894,9895,9896,9897,9898,9899,9900,9901,9902,9903,9904,9905,9906,9907,9908,9909,9910,9911,9912,9913,9914,9915,9916,9917,9918,9919,9920,9921]}
8	particles3d/CBS138crudemembranes-20230302-tomo74__Pma1-168.hdf	{"coord":[642.0,290.0,-148.0],"idx2d":[9922,9923,9924,9925,9926,9927,9928,9929,9930,9931,9932,9933,9934,9935,9936,9937,9938,9939,9940,9941,9942,9943,9944,9945,9946,9947,9948,9949,9950,9951,9952,9953,9954,9955,9956,9957,9958,9959,9960,9961,9962]}
9	particles3d/CBS138crudemembranes-20230302-tomo74__Pma1-168.hdf	{"coord":[542.0,414.0,-164.0],"idx2d":[9963,9964,9965,9966,9967,9968,9969,9970,9971,9972,9973,9974,9975,9976,9977,9978,9979,9980,9981,9982,9983,9984,9985,9986,9987,9988,9989,9990,9991,9992,9993,9994,9995,9996,9997,9998,9999,10000,10001,10002,10003]}
10	particles3d/CBS138crudemembranes-20230302-tomo74__Pma1-168.hdf	{"coord":[286.0,-34.0,-336.0],"idx2d":[10004,10005,10006,10007,10008,10009,10010,10011,10012,10013,10014,10015,10016,10017,10018,10019,10020,10021,10022,10023,10024,10025,10026,10027,10028,10029,10030,10031,10032,10033,10034,10035,10036,10037,10038,10039,10040,10041,10042,10043,10044]}
11	particles3d/CBS138crudemembranes-20230302-tomo74__Pma1-168.hdf	{"coord":[334.0,-86.0,-332.0],"idx2d":[10045,10046,10047,10048,10049,10050,10051,10052,10053,10054,10055,10056,10057,10058,10059,10060,10061,10062,10063,10064,10065,10066,10067,10068,10069,10070,10071,10072,10073,10074,10075,10076,10077,10078,10079,10080,10081,10082,10083,10084,10085]}
12	particles3d/CBS138crudemembranes-20230302-tomo74__Pma1-168.hdf	{"coord":[170.0,234.0,-340.0],"idx2d":[10086,10087,10088,10089,10090,10091,10092,10093,10094,10095,10096,10097,10098,10099,10100,10101,10102,10103,10104,10105,10106,10107,10108,10109,10110,10111,10112,10113,10114,10115,10116,10117,10118,10119,10120,10121,10122,10123,10124,10125,10126]}
13	particles3d/CBS138crudemembranes-20230302-tomo74__Pma1-168.hdf	{"coord":[234.0,-110.0,-324.0],"idx2d":[10127,10128,10129,10130,10131,10132,10133,10134,10135,10136,10137,10138,10139,10140,10141,10142,10143,10144,10145,10146,10147,10148,10149,10150,10151,10152,10153,10154,10155,10156,10157,10158,10159,10160,10161,10162,10163,10164,10165,10166,10167]}
14	particles3d/CBS138crudemembranes-20230302-tomo74__Pma1-168.hdf	{"coord":[486.0,894.0,-160.0],"idx2d":[10168,10169,10170,10171,10172,10173,10174,10175,10176,10177,10178,10179,10180,10181,10182,10183,10184,10185,10186,10187,10188,10189,10190,10191,10192,10193,10194,10195,10196,10197,10198,10199,10200,10201,10202,10203,10204,10205,10206,10207,10208]}
15	particles3d/CBS138crudemembranes-20230302-tomo74__Pma1-168.hdf	{"coord":[454.0,838.0,-160.0],"idx2d":[10209,10210,10211,10212,10213,10214,10215,10216,10217,10218,10219,10220,10221,10222,10223,10224,10225,10226,10227,10228,10229,10230,10231,10232,10233,10234,10235,10236,10237,10238,10239,10240,10241,10242,10243,10244,10245,10246,10247,10248,10249]}
16	particles3d/CBS138crudemembranes-20230302-tomo74__Pma1-168.hdf	{"coord":[694.0,70.0,-172.0],"idx2d":[10250,10251,10252,10253,10254,10255,10256,10257,10258,10259,10260,10261,10262,10263,10264,10265,10266,10267,10268,10269,10270,10271,10272,10273,10274,10275,10276,10277,10278,10279,10280,10281,10282,10283,10284,10285,10286,10287,10288,10289,10290]}
0	particles3d/CBS138crudemembranes-20230302-tomo77__Pma1-168.hdf	{"coord":[-394.0,306.0,176.0],"idx2d":[10291,10292,10293,10294,10295,10296,10297,10298,10299,10300,10301,10302,10303,10304,10305,10306,10307,10308,10309,10310,10311,10312,10313,10314,10315,10316,10317,10318,10319,10320,10321,10322,10323,10324,10325,10326,10327,10328,10329,10330,10331]}
1	particles3d/CBS138crudemembranes-20230302-tomo77__Pma1-168.hdf	{"coord":[-298.0,302.0,168.0],"idx2d":[10332,10333,10334,10335,10336,10337,10338,10339,10340,10341,10342,10343,10344,10345,10346,10347,10348,10349,10350,10351,10352,10353,10354,10355,10356,10357,10358,10359,10360,10361,10362,10363,10364,10365,10366,10367,10368,10369,10370,10371,10372]}
2	particles3d/CBS138crudemembranes-20230302-tomo77__Pma1-168.hdf	{"coord":[-422.0,98.0,180.0],"idx2d":[10373,10374,10375,10376,10377,10378,10379,10380,10381,10382,10383,10384,10385,10386,10387,10388,10389,10390,10391,10392,10393,10394,10395,10396,10397,10398,10399,10400,10401,10402,10403,10404,10405,10406,10407,10408,10409,10410,10411,10412,10413]}
3	particles3d/CBS138crudemembranes-20230302-tomo77__Pma1-168.hdf	{"coord":[718.0,458.0,280.0],"idx2d":[10414,10415,10416,10417,10418,10419,10420,10421,10422,10423,10424,10425,10426,10427,10428,10429,10430,10431,10432,10433,10434,10435,10436,10437,10438,10439,10440,10441,10442,10443,10444,10445,10446,10447,10448,10449,10450,10451,10452,10453,10454]}
4	particles3d/CBS138crudemembranes-20230302-tomo77__Pma1-168.hdf	{"coord":[262.0,-426.0,264.0],"idx2d":[10455,10456,10457,10458,10459,10460,10461,10462,10463,10464,10465,10466,10467,10468,10469,10470,10471,10472,10473,10474,10475,10476,10477,10478,10479,10480,10481,10482,10483,10484,10485,10486,10487,10488,10489,10490,10491,10492,10493,10494,10495]}
5	particles3d/CBS138crudemembranes-20230302-tomo77__Pma1-168.hdf	{"coord":[-498.0,-246.0,-220.0],"idx2d":[10496,10497,10498,10499,10500,10501,10502,10503,10504,10505,10506,10507,10508,10509,10510,10511,10512,10513,10514,10515,10516,10517,10518,10519,10520,10521,10522,10523,10524,10525,10526,10527,10528,10529,10530,10531,10532,10533,10534,10535,10536]}
6	particles3d/CBS138crudemembranes-20230302-tomo77__Pma1-168.hdf	{"coord":[366.0,-330.0,268.0],"idx2d":[10537,10538,10539,10540,10541,10542,10543,10544,10545,10546,10547,10548,10549,10550,10551,10552,10553,10554,10555,10556,10557,10558,10559,10560,10561,10562,10563,10564,10565,10566,10567,10568,10569,10570,10571,10572,10573,10574,10575,10576,10577]}
7	particles3d/CBS138crudemembranes-20230302-tomo77__Pma1-168.hdf	{"coord":[-510.0,-338.0,-232.0],"idx2d":[10578,10579,10580,10581,10582,10583,10584,10585,10586,10587,10588,10589,10590,10591,10592,10593,10594,10595,10596,10597,10598,10599,10600,10601,10602,10603,10604,10605,10606,10607,10608,10609,10610,10611,10612,10613,10614,10615,10616,10617,10618]}
0	particles3d/CBS138crudemembranes-20230302-tomo80__Pma1-168.hdf	{"coord":[-542.0,566.0,244.0],"idx2d":[10619,10620,10621,10622,10623,10624,10625,10626,10627,10628,10629,10630,10631,10632,10633,10634,10635,10636,10637,10638,10639,10640,10641,10642,10643,10644,10645,10646,10647,10648,10649,10650,10651,10652,10653,10654,10655,10656,10657,10658,10659]}
1	particles3d/CBS138crudemembranes-20230302-tomo80__Pma1-168.hdf	{"coord":[-314.0,1314.0,272.0],"idx2d":[10660,10661,10662,10663,10664,10665,10666,10667,10668,10669,10670,10671,10672,10673,10674,10675,10676,10677,10678,10679,10680,10681,10682,10683,10684,10685,10686,10687,10688,10689,10690,10691,10692,10693,10694,10695,10696,10697,10698,10699,10700]}
2	particles3d/CBS138crudemembranes-20230302-tomo80__Pma1-168.hdf	{"coord":[-378.0,1346.0,272.0],"idx2d":[10701,10702,10703,10704,10705,10706,10707,10708,10709,10710,10711,10712,10713,10714,10715,10716,10717,10718,10719,10720,10721,10722,10723,10724,10725,10726,10727,10728,10729,10730,10731,10732,10733,10734,10735,10736,10737,10738,10739,10740,10741]}
3	particles3d/CBS138crudemembranes-20230302-tomo80__Pma1-168.hdf	{"coord":[-366.0,1274.0,280.0],"idx2d":[10742,10743,10744,10745,10746,10747,10748,10749,10750,10751,10752,10753,10754,10755,10756,10757,10758,10759,10760,10761,10762,10763,10764,10765,10766,10767,10768,10769,10770,10771,10772,10773,10774,10775,10776,10777,10778,10779,10780,10781,10782]}
4	particles3d/CBS138crudemembranes-20230302-tomo80__Pma1-168.hdf	{"coord":[-434.0,1306.0,280.0],"idx2d":[10783,10784,10785,10786,10787,10788,10789,10790,10791,10792,10793,10794,10795,10796,10797,10798,10799,10800,10801,10802,10803,10804,10805,10806,10807,10808,10809,10810,10811,10812,10813,10814,10815,10816,10817,10818,10819,10820,10821,10822,10823]}
5	particles3d/CBS138crudemembranes-20230302-tomo80__Pma1-168.hdf	{"coord":[-90.0,1222.0,312.0],"idx2d":[10824,10825,10826,10827,10828,10829,10830,10831,10832,10833,10834,10835,10836,10837,10838,10839,10840,10841,10842,10843,10844,10845,10846,10847,10848,10849,10850,10851,10852,10853,10854,10855,10856,10857,10858,10859,10860,10861,10862,10863,10864]}
6	particles3d/CBS138crudemembranes-20230302-tomo80__Pma1-168.hdf	{"coord":[310.0,750.0,400.0],"idx2d":[10865,10866,10867,10868,10869,10870,10871,10872,10873,10874,10875,10876,10877,10878,10879,10880,10881,10882,10883,10884,10885,10886,10887,10888,10889,10890,10891,10892,10893,10894,10895,10896,10897,10898,10899,10900,10901,10902,10903,10904,10905]}
7	particles3d/CBS138crudemembranes-20230302-tomo80__Pma1-168.hdf	{"coord":[330.0,690.0,400.0],"idx2d":[10906,10907,10908,10909,10910,10911,10912,10913,10914,10915,10916,10917,10918,10919,10920,10921,10922,10923,10924,10925,10926,10927,10928,10929,10930,10931,10932,10933,10934,10935,10936,10937,10938,10939,10940,10941,10942,10943,10944,10945,10946]}
8	particles3d/CBS138crudemembranes-20230302-tomo80__Pma1-168.hdf	{"coord":[142.0,418.0,324.0],"idx2d":[10947,10948,10949,10950,10951,10952,10953,10954,10955,10956,10957,10958,10959,10960,10961,10962,10963,10964,10965,10966,10967,10968,10969,10970,10971,10972,10973,10974,10975,10976,10977,10978,10979,10980,10981,10982,10983,10984,10985,10986,10987]}
9	particles3d/CBS138crudemembranes-20230302-tomo80__Pma1-168.hdf	{"coord":[-86.0,1146.0,308.0],"idx2d":[10988,10989,10990,10991,10992,10993,10994,10995,10996,10997,10998,10999,11000,11001,11002,11003,11004,11005,11006,11007,11008,11009,11010,11011,11012,11013,11014,11015,11016,11017,11018,11019,11020,11021,11022,11023,11024,11025,11026,11027,11028]}
10	particles3d/CBS138crudemembranes-20230302-tomo80__Pma1-168.hdf	{"coord":[-154.0,1250.0,292.0],"idx2d":[11029,11030,11031,11032,11033,11034,11035,11036,11037,11038,11039,11040,11041,11042,11043,11044,11045,11046,11047,11048,11049,11050,11051,11052,11053,11054,11055,11056,11057,11058,11059,11060,11061,11062,11063,11064,11065,11066,11067,11068,11069]}
11	particles3d/CBS138crudemembranes-20230302-tomo80__Pma1-168.hdf	{"coord":[-274.0,1278.0,280.0],"idx2d":[11070,11071,11072,11073,11074,11075,11076,11077,11078,11079,11080,11081,11082,11083,11084,11085,11086,11087,11088,11089,11090,11091,11092,11093,11094,11095,11096,11097,11098,11099,11100,11101,11102,11103,11104,11105,11106,11107,11108,11109,11110]}
12	particles3d/CBS138crudemembranes-20230302-tomo80__Pma1-168.hdf	{"coord":[-454.0,554.0,256.0],"idx2d":[11111,11112,11113,11114,11115,11116,11117,11118,11119,11120,11121,11122,11123,11124,11125,11126,11127,11128,11129,11130,11131,11132,11133,11134,11135,11136,11137,11138,11139,11140,11141,11142,11143,11144,11145,11146,11147,11148,11149,11150,11151]}
13	particles3d/CBS138crudemembranes-20230302-tomo80__Pma1-168.hdf	{"coord":[-542.0,630.0,232.0],"idx2d":[11152,11153,11154,11155,11156,11157,11158,11159,11160,11161,11162,11163,11164,11165,11166,11167,11168,11169,11170,11171,11172,11173,11174,11175,11176,11177,11178,11179,11180,11181,11182,11183,11184,11185,11186,11187,11188,11189,11190,11191,11192]}
14	particles3d/CBS138crudemembranes-20230302-tomo80__Pma1-168.hdf	{"coord":[486.0,466.0,-8.0],"idx2d":[11193,11194,11195,11196,11197,11198,11199,11200,11201,11202,11203,11204,11205,11206,11207,11208,11209,11210,11211,11212,11213,11214,11215,11216,11217,11218,11219,11220,11221,11222,11223,11224,11225,11226,11227,11228,11229,11230,11231,11232,11233]}
15	particles3d/CBS138crudemembranes-20230302-tomo80__Pma1-168.hdf	{"coord":[562.0,490.0,-12.0],"idx2d":[11234,11235,11236,11237,11238,11239,11240,11241,11242,11243,11244,11245,11246,11247,11248,11249,11250,11251,11252,11253,11254,11255,11256,11257,11258,11259,11260,11261,11262,11263,11264,11265,11266,11267,11268,11269,11270,11271,11272,11273,11274]}
16	particles3d/CBS138crudemembranes-20230302-tomo80__Pma1-168.hdf	{"coord":[102.0,738.0,-64.0],"idx2d":[11275,11276,11277,11278,11279,11280,11281,11282,11283,11284,11285,11286,11287,11288,11289,11290,11291,11292,11293,11294,11295,11296,11297,11298,11299,11300,11301,11302,11303,11304,11305,11306,11307,11308,11309,11310,11311,11312,11313,11314,11315]}
17	particles3d/CBS138crudemembranes-20230302-tomo80__Pma1-168.hdf	{"coord":[322.0,726.0,-40.0],"idx2d":[11316,11317,11318,11319,11320,11321,11322,11323,11324,11325,11326,11327,11328,11329,11330,11331,11332,11333,11334,11335,11336,11337,11338,11339,11340,11341,11342,11343,11344,11345,11346,11347,11348,11349,11350,11351,11352,11353,11354,11355,11356]}
18	particles3d/CBS138crudemembranes-20230302-tomo80__Pma1-168.hdf	{"coord":[226.0,790.0,-56.0],"idx2d":[11357,11358,11359,11360,11361,11362,11363,11364,11365,11366,11367,11368,11369,11370,11371,11372,11373,11374,11375,11376,11377,11378,11379,11380,11381,11382,11383,11384,11385,11386,11387,11388,11389,11390,11391,11392,11393,11394,11395,11396,11397]}
19	particles3d/CBS138crudemembranes-20230302-tomo80__Pma1-168.hdf	{"coord":[294.0,630.0,-44.0],"idx2d":[11398,11399,11400,11401,11402,11403,11404,11405,11406,11407,11408,11409,11410,11411,11412,11413,11414,11415,11416,11417,11418,11419,11420,11421,11422,11423,11424,11425,11426,11427,11428,11429,11430,11431,11432,11433,11434,11435,11436,11437,11438]}
20	particles3d/CBS138crudemembranes-20230302-tomo80__Pma1-168.hdf	{"coord":[78.0,1010.0,-44.0],"idx2d":[11439,11440,11441,11442,11443,11444,11445,11446,11447,11448,11449,11450,11451,11452,11453,11454,11455,11456,11457,11458,11459,11460,11461,11462,11463,11464,11465,11466,11467,11468,11469,11470,11471,11472,11473,11474,11475,11476,11477,11478,11479]}
21	particles3d/CBS138crudemembranes-20230302-tomo80__Pma1-168.hdf	{"coord":[330.0,418.0,-76.0],"idx2d":[11480,11481,11482,11483,11484,11485,11486,11487,11488,11489,11490,11491,11492,11493,11494,11495,11496,11497,11498,11499,11500,11501,11502,11503,11504,11505,11506,11507,11508,11509,11510,11511,11512,11513,11514,11515,11516,11517,11518,11519,11520]}
22	particles3d/CBS138crudemembranes-20230302-tomo80__Pma1-168.hdf	{"coord":[74.0,382.0,-84.0],"idx2d":[11521,11522,11523,11524,11525,11526,11527,11528,11529,11530,11531,11532,11533,11534,11535,11536,11537,11538,11539,11540,11541,11542,11543,11544,11545,11546,11547,11548,11549,11550,11551,11552,11553,11554,11555,11556,11557,11558,11559,11560,11561]}
23	particles3d/CBS138crudemembranes-20230302-tomo80__Pma1-168.hdf	{"coord":[-146.0,438.0,-100.0],"idx2d":[11562,11563,11564,11565,11566,11567,11568,11569,11570,11571,11572,11573,11574,11575,11576,11577,11578,11579,11580,11581,11582,11583,11584,11585,11586,11587,11588,11589,11590,11591,11592,11593,11594,11595,11596,11597,11598,11599,11600,11601,11602]}
24	particles3d/CBS138crudemembranes-20230302-tomo80__Pma1-168.hdf	{"coord":[-394.0,690.0,-112.0],"idx2d":[11603,11604,11605,11606,11607,11608,11609,11610,11611,11612,11613,11614,11615,11616,11617,11618,11619,11620,11621,11622,11623,11624,11625,11626,11627,11628,11629,11630,11631,11632,11633,11634,11635,11636,11637,11638,11639,11640,11641,11642,11643]}
25	particles3d/CBS138crudemembranes-20230302-tomo80__Pma1-168.hdf	{"coord":[-126.0,126.0,-88.0],"idx2d":[11644,11645,11646,11647,11648,11649,11650,11651,11652,11653,11654,11655,11656,11657,11658,11659,11660,11661,11662,11663,11664,11665,11666,11667,11668,11669,11670,11671,11672,11673,11674,11675,11676,11677,11678,11679,11680,11681,11682,11683,11684]}
26	particles3d/CBS138crudemembranes-20230302-tomo80__Pma1-168.hdf	{"coord":[162.0,410.0,-68.0],"idx2d":[11685,11686,11687,11688,11689,11690,11691,11692,11693,11694,11695,11696,11697,11698,11699,11700,11701,11702,11703,11704,11705,11706,11707,11708,11709,11710,11711,11712,11713,11714,11715,11716,11717,11718,11719,11720,11721,11722,11723,11724,11725]}
27	particles3d/CBS138crudemembranes-20230302-tomo80__Pma1-168.hdf	{"coord":[190.0,454.0,-68.0],"idx2d":[11726,11727,11728,11729,11730,11731,11732,11733,11734,11735,11736,11737,11738,11739,11740,11741,11742,11743,11744,11745,11746,11747,11748,11749,11750,11751,11752,11753,11754,11755,11756,11757,11758,11759,11760,11761,11762,11763,11764,11765,11766]}
28	particles3d/CBS138crudemembranes-20230302-tomo80__Pma1-168.hdf	{"coord":[198.0,582.0,-52.0],"idx2d":[11767,11768,11769,11770,11771,11772,11773,11774,11775,11776,11777,11778,11779,11780,11781,11782,11783,11784,11785,11786,11787,11788,11789,11790,11791,11792,11793,11794,11795,11796,11797,11798,11799,11800,11801,11802,11803,11804,11805,11806,11807]}
29	particles3d/CBS138crudemembranes-20230302-tomo80__Pma1-168.hdf	{"coord":[230.0,706.0,-52.0],"idx2d":[11808,11809,11810,11811,11812,11813,11814,11815,11816,11817,11818,11819,11820,11821,11822,11823,11824,11825,11826,11827,11828,11829,11830,11831,11832,11833,11834,11835,11836,11837,11838,11839,11840,11841,11842,11843,11844,11845,11846,11847,11848]}
30	particles3d/CBS138crudemembranes-20230302-tomo80__Pma1-168.hdf	{"coord":[126.0,622.0,-52.0],"idx2d":[11849,11850,11851,11852,11853,11854,11855,11856,11857,11858,11859,11860,11861,11862,11863,11864,11865,11866,11867,11868,11869,11870,11871,11872,11873,11874,11875,11876,11877,11878,11879,11880,11881,11882,11883,11884,11885,11886,11887,11888,11889]}
31	particles3d/CBS138crudemembranes-20230302-tomo80__Pma1-168.hdf	{"coord":[418.0,1026.0,-16.0],"idx2d":[11890,11891,11892,11893,11894,11895,11896,11897,11898,11899,11900,11901,11902,11903,11904,11905,11906,11907,11908,11909,11910,11911,11912,11913,11914,11915,11916,11917,11918,11919,11920,11921,11922,11923,11924,11925,11926,11927,11928,11929,11930]}
0	particles3d/CBS138crudemembranes-20230302-tomo81__Pma1-168.hdf	{"coord":[-74.0,-622.0,356.0],"idx2d":[11931,11932,11933,11934,11935,11936,11937,11938,11939,11940,11941,11942,11943,11944,11945,11946,11947,11948,11949,11950,11951,11952,11953,11954,11955,11956,11957,11958,11959,11960,11961,11962,11963,11964,11965,11966,11967,11968,11969,11970,11971]}
1	particles3d/CBS138crudemembranes-20230302-tomo81__Pma1-168.hdf	{"coord":[-30.0,-978.0,352.0],"idx2d":[11972,11973,11974,11975,11976,11977,11978,11979,11980,11981,11982,11983,11984,11985,11986,11987,11988,11989,11990,11991,11992,11993,11994,11995,11996,11997,11998,11999,12000,12001,12002,12003,12004,12005,12006,12007,12008,12009,12010,12011,12012]}
2	particles3d/CBS138crudemembranes-20230302-tomo81__Pma1-168.hdf	{"coord":[-98.0,-918.0,324.0],"idx2d":[12013,12014,12015,12016,12017,12018,12019,12020,12021,12022,12023,12024,12025,12026,12027,12028,12029,12030,12031,12032,12033,12034,12035,12036,12037,12038,12039,12040,12041,12042,12043,12044,12045,12046,12047,12048,12049,12050,12051,12052,12053]}
0	particles3d/CBS138crudemembranes-20230302-tomo1__Pma1-168.hdf	{"coord":[698.727294921875,49.6363639831543,44.0],"idx2d":[12054,12055,12056,12057,12058,12059,12060,12061,12062,12063,12064,12065,12066,12067,12068,12069,12070,12071,12072,12073,12074,12075,12076,12077,12078,12079,12080,12081,12082,12083,12084,12085,12086,12087,12088,12089,12090,12091,12092,12093,12094]}
1	particles3d/CBS138crudemembranes-20230302-tomo1__Pma1-168.hdf	{"coord":[771.4545288085938,60.54545593261719,36.0],"idx2d":[12095,12096,12097,12098,12099,12100,12101,12102,12103,12104,12105,12106,12107,12108,12109,12110,12111,12112,12113,12114,12115,12116,12117,12118,12119,12120,12121,12122,12123,12124,12125,12126,12127,12128,12129,12130,12131,12132,12133,12134,12135]}
2	particles3d/CBS138crudemembranes-20230302-tomo1__Pma1-168.hdf	{"coord":[-217.63636779785156,300.5454406738281,68.0],"idx2d":[12136,12137,12138,12139,12140,12141,12142,12143,12144,12145,12146,12147,12148,12149,12150,12151,12152,12153,12154,12155,12156,12157,12158,12159,12160,12161,12162,12163,12164,12165,12166,12167,12168,12169,12170,12171,12172,12173,12174,12175,12176]}
3	particles3d/CBS138crudemembranes-20230302-tomo1__Pma1-168.hdf	{"coord":[-257.6363525390625,358.7272644042969,72.0],"idx2d":[12177,12178,12179,12180,12181,12182,12183,12184,12185,12186,12187,12188,12189,12190,12191,12192,12193,12194,12195,12196,12197,12198,12199,12200,12201,12202,12203,12204,12205,12206,12207,12208,12209,12210,12211,12212,12213,12214,12215,12216,12217]}
4	particles3d/CBS138crudemembranes-20230302-tomo1__Pma1-168.hdf	{"coord":[226.0,-397.6363525390625,120.0],"idx2d":[12218,12219,12220,12221,12222,12223,12224,12225,12226,12227,12228,12229,12230,12231,12232,12233,12234,12235,12236,12237,12238,12239,12240,12241,12242,12243,12244,12245,12246,12247,12248,12249,12250,12251,12252,12253,12254,12255,12256,12257,12258]}
5	particles3d/CBS138crudemembranes-20230302-tomo1__Pma1-168.hdf	{"coord":[167.81817626953125,-357.6363525390625,116.0],"idx2d":[12259,12260,12261,12262,12263,12264,12265,12266,12267,12268,12269,12270,12271,12272,12273,12274,12275,12276,12277,12278,12279,12280,12281,12282,12283,12284,12285,12286,12287,12288,12289,12290,12291,12292,12293,12294,12295,12296,12297,12298,12299]}
6	particles3d/CBS138crudemembranes-20230302-tomo1__Pma1-168.hdf	{"coord":[156.90908813476562,-430.3636474609375,128.0],"idx2d":[12300,12301,12302,12303,12304,12305,12306,12307,12308,12309,12310,12311,12312,12313,12314,12315,12316,12317,12318,12319,12320,12321,12322,12323,12324,12325,12326,12327,12328,12329,12330,12331,12332,12333,12334,12335,12336,12337,12338,12339,12340]}
7	particles3d/CBS138crudemembranes-20230302-tomo1__Pma1-168.hdf	{"coord":[793.272705078125,-957.6363525390625,108.0],"idx2d":[12341,12342,12343,12344,12345,12346,12347,12348,12349,12350,12351,12352,12353,12354,12355,12356,12357,12358,12359,12360,12361,12362,12363,12364,12365,12366,12367,12368,12369,12370,12371,12372,12373,12374,12375,12376,12377,12378,12379,12380,12381]}
8	particles3d/CBS138crudemembranes-20230302-tomo1__Pma1-168.hdf	{"coord":[615.0908813476562,-717.6363525390625,116.0],"idx2d":[12382,12383,12384,12385,12386,12387,12388,12389,12390,12391,12392,12393,12394,12395,12396,12397,12398,12399,12400,12401,12402,12403,12404,12405,12406,12407,12408,12409,12410,12411,12412,12413,12414,12415,12416,12417,12418,12419,12420,12421,12422]}
9	particles3d/CBS138crudemembranes-20230302-tomo1__Pma1-168.hdf	{"coord":[753.272705078125,-903.0908813476562,116.0],"idx2d":[12423,12424,12425,12426,12427,12428,12429,12430,12431,12432,12433,12434,12435,12436,12437,12438,12439,12440,12441,12442,12443,12444,12445,12446,12447,12448,12449,12450,12451,12452,12453,12454,12455,12456,12457,12458,12459,12460,12461,12462,12463]}
10	particles3d/CBS138crudemembranes-20230302-tomo1__Pma1-168.hdf	{"coord":[756.9091186523438,-768.5454711914062,116.0],"idx2d":[12464,12465,12466,12467,12468,12469,12470,12471,12472,12473,12474,12475,12476,12477,12478,12479,12480,12481,12482,12483,12484,12485,12486,12487,12488,12489,12490,12491,12492,12493,12494,12495,12496,12497,12498,12499,12500,12501,12502,12503,12504]}
11	particles3d/CBS138crudemembranes-20230302-tomo1__Pma1-168.hdf	{"coord":[866.0,-819.4545288085938,128.0],"idx2d":[12505,12506,12507,12508,12509,12510,12511,12512,12513,12514,12515,12516,12517,12518,12519,12520,12521,12522,12523,12524,12525,12526,12527,12528,12529,12530,12531,12532,12533,12534,12535,12536,12537,12538,12539,12540,12541,12542,12543,12544,12545]}
12	particles3d/CBS138crudemembranes-20230302-tomo1__Pma1-168.hdf	{"coord":[680.5454711914062,-1019.4545288085938,132.0],"idx2d":[12546,12547,12548,12549,12550,12551,12552,12553,12554,12555,12556,12557,12558,12559,12560,12561,12562,12563,12564,12565,12566,12567,12568,12569,12570,12571,12572,12573,12574,12575,12576,12577,12578,12579,12580,12581,12582,12583,12584,12585,12586]}
13	particles3d/CBS138crudemembranes-20230302-tomo1__Pma1-168.hdf	{"coord":[-64.90908813476562,-1070.3636474609375,176.0],"idx2d":[12587,12588,12589,12590,12591,12592,12593,12594,12595,12596,12597,12598,12599,12600,12601,12602,12603,12604,12605,12606,12607,12608,12609,12610,12611,12612,12613,12614,12615,12616,12617,12618,12619,12620,12621,12622,12623,12624,12625,12626,12627]}
14	particles3d/CBS138crudemembranes-20230302-tomo1__Pma1-168.hdf	{"coord":[51.45454406738281,-1084.9090576171875,180.0],"idx2d":[12628,12629,12630,12631,12632,12633,12634,12635,12636,12637,12638,12639,12640,12641,12642,12643,12644,12645,12646,12647,12648,12649,12650,12651,12652,12653,12654,12655,12656,12657,12658,12659,12660,12661,12662,12663,12664,12665,12666,12667,12668]}
15	particles3d/CBS138crudemembranes-20230302-tomo1__Pma1-168.hdf	{"coord":[-126.7272720336914,-1030.3636474609375,180.0],"idx2d":[12669,12670,12671,12672,12673,12674,12675,12676,12677,12678,12679,12680,12681,12682,12683,12684,12685,12686,12687,12688,12689,12690,12691,12692,12693,12694,12695,12696,12697,12698,12699,12700,12701,12702,12703,12704,12705,12706,12707,12708,12709]}
16	particles3d/CBS138crudemembranes-20230302-tomo1__Pma1-168.hdf	{"coord":[-224.90908813476562,-1001.272705078125,200.0],"idx2d":[12710,12711,12712,12713,12714,12715,12716,12717,12718,12719,12720,12721,12722,12723,12724,12725,12726,12727,12728,12729,12730,12731,12732,12733,12734,12735,12736,12737,12738,12739,12740,12741,12742,12743,12744,12745,12746,12747,12748,12749,12750]}
17	particles3d/CBS138crudemembranes-20230302-tomo1__Pma1-168.hdf	{"coord":[-83.09091186523438,-954.0,216.0],"idx2d":[12751,12752,12753,12754,12755,12756,12757,12758,12759,12760,12761,12762,12763,12764,12765,12766,12767,12768,12769,12770,12771,12772,12773,12774,12775,12776,12777,12778,12779,12780,12781,12782,12783,12784,12785,12786,12787,12788,12789,12790,12791]}
18	particles3d/CBS138crudemembranes-20230302-tomo1__Pma1-168.hdf	{"coord":[153.27272033691406,-870.3636474609375,232.0],"idx2d":[12792,12793,12794,12795,12796,12797,12798,12799,12800,12801,12802,12803,12804,12805,12806,12807,12808,12809,12810,12811,12812,12813,12814,12815,12816,12817,12818,12819,12820,12821,12822,12823,12824,12825,12826,12827,12828,12829,12830,12831,12832]}
19	particles3d/CBS138crudemembranes-20230302-tomo1__Pma1-168.hdf	{"coord":[-815.4545288085938,-792.9091186523438,240.0],"idx2d":[12833,12834,12835,12836,12837,12838,12839,12840,12841,12842,12843,12844,12845,12846,12847,12848,12849,12850,12851,12852,12853,12854,12855,12856,12857,12858,12859,12860,12861,12862,12863,12864,12865,12866,12867,12868,12869,12870,12871,12872,12873]}
20	particles3d/CBS138crudemembranes-20230302-tomo1__Pma1-168.hdf	{"coord":[-782.727294921875,-749.272705078125,240.0],"idx2d":[12874,12875,12876,12877,12878,12879,12880,12881,12882,12883,12884,12885,12886,12887,12888,12889,12890,12891,12892,12893,12894,12895,12896,12897,12898,12899,12900,12901,12902,12903,12904,12905,12906,12907,12908,12909,12910,12911,12912,12913,12914]}
21	particles3d/CBS138crudemembranes-20230302-tomo1__Pma1-168.hdf	{"coord":[-61.6363639831543,-1003.8181762695312,188.0],"idx2d":[12915,12916,12917,12918,12919,12920,12921,12922,12923,12924,12925,12926,12927,12928,12929,12930,12931,12932,12933,12934,12935,12936,12937,12938,12939,12940,12941,12942,12943,12944,12945,12946,12947,12948,12949,12950,12951,12952,12953,12954,12955]}
22	particles3d/CBS138crudemembranes-20230302-tomo1__Pma1-168.hdf	{"coord":[36.54545593261719,-1014.727294921875,188.0],"idx2d":[12956,12957,12958,12959,12960,12961,12962,12963,12964,12965,12966,12967,12968,12969,12970,12971,12972,12973,12974,12975,12976,12977,12978,12979,12980,12981,12982,12983,12984,12985,12986,12987,12988,12989,12990,12991,12992,12993,12994,12995,12996]}
23	particles3d/CBS138crudemembranes-20230302-tomo1__Pma1-168.hdf	{"coord":[-258.0,-1051.0909423828125,184.0],"idx2d":[12997,12998,12999,13000,13001,13002,13003,13004,13005,13006,13007,13008,13009,13010,13011,13012,13013,13014,13015,13016,13017,13018,13019,13020,13021,13022,13023,13024,13025,13026,13027,13028,13029,13030,13031,13032,13033,13034,13035,13036,13037]}
24	particles3d/CBS138crudemembranes-20230302-tomo1__Pma1-168.hdf	{"coord":[-14.363636016845703,-1109.272705078125,164.0],"idx2d":[13038,13039,13040,13041,13042,13043,13044,13045,13046,13047,13048,13049,13050,13051,13052,13053,13054,13055,13056,13057,13058,13059,13060,13061,13062,13063,13064,13065,13066,13067,13068,13069,13070,13071,13072,13073,13074,13075,13076,13077,13078]}
25	particles3d/CBS138crudemembranes-20230302-tomo1__Pma1-168.hdf	{"coord":[-79.81818389892578,-1196.54541015625,128.0],"idx2d":[13079,13080,13081,13082,13083,13084,13085,13086,13087,13088,13089,13090,13091,13092,13093,13094,13095,13096,13097,13098,13099,13100,13101,13102,13103,13104,13105,13106,13107,13108,13109,13110,13111,13112,13113,13114,13115,13116,13117,13118,13119]}
26	particles3d/CBS138crudemembranes-20230302-tomo1__Pma1-168.hdf	{"coord":[672.9091186523438,-778.3636474609375,112.0],"idx2d":[13120,13121,13122,13123,13124,13125,13126,13127,13128,13129,13130,13131,13132,13133,13134,13135,13136,13137,13138,13139,13140,13141,13142,13143,13144,13145,13146,13147,13148,13149,13150,13151,13152,13153,13154,13155,13156,13157,13158,13159,13160]}
27	particles3d/CBS138crudemembranes-20230302-tomo1__Pma1-168.hdf	{"coord":[676.9091186523438,-898.0,104.0],"idx2d":[13161,13162,13163,13164,13165,13166,13167,13168,13169,13170,13171,13172,13173,13174,13175,13176,13177,13178,13179,13180,13181,13182,13183,13184,13185,13186,13187,13188,13189,13190,13191,13192,13193,13194,13195,13196,13197,13198,13199,13200,13201]}
28	particles3d/CBS138crudemembranes-20230302-tomo1__Pma1-168.hdf	{"coord":[-83.09091186523438,542.0,48.0],"idx2d":[13202,13203,13204,13205,13206,13207,13208,13209,13210,13211,13212,13213,13214,13215,13216,13217,13218,13219,13220,13221,13222,13223,13224,13225,13226,13227,13228,13229,13230,13231,13232,13233,13234,13235,13236,13237,13238,13239,13240,13241,13242]}
29	particles3d/CBS138crudemembranes-20230302-tomo1__Pma1-168.hdf	{"coord":[658.3636474609375,109.63636016845703,44.0],"idx2d":[13243,13244,13245,13246,13247,13248,13249,13250,13251,13252,13253,13254,13255,13256,13257,13258,13259,13260,13261,13262,13263,13264,13265,13266,13267,13268,13269,13270,13271,13272,13273,13274,13275,13276,13277,13278,13279,13280,13281,13282,13283]}
30	particles3d/CBS138crudemembranes-20230302-tomo1__Pma1-168.hdf	{"coord":[-759.8181762695312,-330.3636474609375,-48.0],"idx2d":[13284,13285,13286,13287,13288,13289,13290,13291,13292,13293,13294,13295,13296,13297,13298,13299,13300,13301,13302,13303,13304,13305,13306,13307,13308,13309,13310,13311,13312,13313,13314,13315,13316,13317,13318,13319,13320,13321,13322,13323,13324]}
31	particles3d/CBS138crudemembranes-20230302-tomo1__Pma1-168.hdf	{"coord":[-792.5454711914062,-261.2727355957031,-48.0],"idx2d":[13325,13326,13327,13328,13329,13330,13331,13332,13333,13334,13335,13336,13337,13338,13339,13340,13341,13342,13343,13344,13345,13346,13347,13348,13349,13350,13351,13352,13353,13354,13355,13356,13357,13358,13359,13360,13361,13362,13363,13364,13365]}
32	particles3d/CBS138crudemembranes-20230302-tomo1__Pma1-168.hdf	{"coord":[-578.0,-272.18182373046875,-60.0],"idx2d":[13366,13367,13368,13369,13370,13371,13372,13373,13374,13375,13376,13377,13378,13379,13380,13381,13382,13383,13384,13385,13386,13387,13388,13389,13390,13391,13392,13393,13394,13395,13396,13397,13398,13399,13400,13401,13402,13403,13404,13405,13406]}
33	particles3d/CBS138crudemembranes-20230302-tomo1__Pma1-168.hdf	{"coord":[-581.6363525390625,-392.18182373046875,-64.0],"idx2d":[13407,13408,13409,13410,13411,13412,13413,13414,13415,13416,13417,13418,13419,13420,13421,13422,13423,13424,13425,13426,13427,13428,13429,13430,13431,13432,13433,13434,13435,13436,13437,13438,13439,13440,13441,13442,13443,13444,13445,13446,13447]}
34	particles3d/CBS138crudemembranes-20230302-tomo1__Pma1-168.hdf	{"coord":[-621.6363525390625,-454.0,-64.0],"idx2d":[13448,13449,13450,13451,13452,13453,13454,13455,13456,13457,13458,13459,13460,13461,13462,13463,13464,13465,13466,13467,13468,13469,13470,13471,13472,13473,13474,13475,13476,13477,13478,13479,13480,13481,13482,13483,13484,13485,13486,13487,13488]}
35	particles3d/CBS138crudemembranes-20230302-tomo1__Pma1-168.hdf	{"coord":[694.727294921875,-210.36363220214844,-72.0],"idx2d":[13489,13490,13491,13492,13493,13494,13495,13496,13497,13498,13499,13500,13501,13502,13503,13504,13505,13506,13507,13508,13509,13510,13511,13512,13513,13514,13515,13516,13517,13518,13519,13520,13521,13522,13523,13524,13525,13526,13527,13528,13529]}
36	particles3d/CBS138crudemembranes-20230302-tomo1__Pma1-168.hdf	{"coord":[662.0,-268.5454406738281,-72.0],"idx2d":[13530,13531,13532,13533,13534,13535,13536,13537,13538,13539,13540,13541,13542,13543,13544,13545,13546,13547,13548,13549,13550,13551,13552,13553,13554,13555,13556,13557,13558,13559,13560,13561,13562,13563,13564,13565,13566,13567,13568,13569,13570]}
37	particles3d/CBS138crudemembranes-20230302-tomo1__Pma1-168.hdf	{"coord":[-472.5454406738281,-290.3636474609375,-92.0],"idx2d":[13571,13572,13573,13574,13575,13576,13577,13578,13579,13580,13581,13582,13583,13584,13585,13586,13587,13588,13589,13590,13591,13592,13593,13594,13595,13596,13597,13598,13599,13600,13601,13602,13603,13604,13605,13606,13607,13608,13609,13610,13611]}
38	particles3d/CBS138crudemembranes-20230302-tomo1__Pma1-168.hdf	{"coord":[192.90908813476562,-854.0,-232.0],"idx2d":[13612,13613,13614,13615,13616,13617,13618,13619,13620,13621,13622,13623,13624,13625,13626,13627,13628,13629,13630,13631,13632,13633,13634,13635,13636,13637,13638,13639,13640,13641,13642,13643,13644,13645,13646,13647,13648,13649,13650,13651,13652]}
39	particles3d/CBS138crudemembranes-20230302-tomo1__Pma1-168.hdf	{"coord":[131.09091186523438,-817.6363525390625,-232.0],"idx2d":[13653,13654,13655,13656,13657,13658,13659,13660,13661,13662,13663,13664,13665,13666,13667,13668,13669,13670,13671,13672,13673,13674,13675,13676,13677,13678,13679,13680,13681,13682,13683,13684,13685,13686,13687,13688,13689,13690,13691,13692,13693]}
40	particles3d/CBS138crudemembranes-20230302-tomo1__Pma1-168.hdf	{"coord":[203.81817626953125,-766.727294921875,-240.0],"idx2d":[13694,13695,13696,13697,13698,13699,13700,13701,13702,13703,13704,13705,13706,13707,13708,13709,13710,13711,13712,13713,13714,13715,13716,13717,13718,13719,13720,13721,13722,13723,13724,13725,13726,13727,13728,13729,13730,13731,13732,13733,13734]}
41	particles3d/CBS138crudemembranes-20230302-tomo1__Pma1-168.hdf	{"coord":[-159.81817626953125,-1095.45458984375,-240.0],"idx2d":[13735,13736,13737,13738,13739,13740,13741,13742,13743,13744,13745,13746,13747,13748,13749,13750,13751,13752,13753,13754,13755,13756,13757,13758,13759,13760,13761,13762,13763,13764,13765,13766,13767,13768,13769,13770,13771,13772,13773,13774,13775]}
42	particles3d/CBS138crudemembranes-20230302-tomo1__Pma1-168.hdf	{"coord":[-199.81817626953125,-742.727294921875,-168.0],"idx2d":[13776,13777,13778,13779,13780,13781,13782,13783,13784,13785,13786,13787,13788,13789,13790,13791,13792,13793,13794,13795,13796,13797,13798,13799,13800,13801,13802,13803,13804,13805,13806,13807,13808,13809,13810,13811,13812,13813,13814,13815,13816]}
43	particles3d/CBS138crudemembranes-20230302-tomo1__Pma1-168.hdf	{"coord":[-130.72727966308594,-731.8181762695312,-168.0],"idx2d":[13817,13818,13819,13820,13821,13822,13823,13824,13825,13826,13827,13828,13829,13830,13831,13832,13833,13834,13835,13836,13837,13838,13839,13840,13841,13842,13843,13844,13845,13846,13847,13848,13849,13850,13851,13852,13853,13854,13855,13856,13857]}
44	particles3d/CBS138crudemembranes-20230302-tomo1__Pma1-168.hdf	{"coord":[-294.3636474609375,-724.5454711914062,-192.0],"idx2d":[13858,13859,13860,13861,13862,13863,13864,13865,13866,13867,13868,13869,13870,13871,13872,13873,13874,13875,13876,13877,13878,13879,13880,13881,13882,13883,13884,13885,13886,13887,13888,13889,13890,13891,13892,13893,13894,13895,13896,13897,13898]}
45	particles3d/CBS138crudemembranes-20230302-tomo1__Pma1-168.hdf	{"coord":[-683.4545288085938,-662.727294921875,-140.0],"idx2d":[13899,13900,13901,13902,13903,13904,13905,13906,13907,13908,13909,13910,13911,13912,13913,13914,13915,13916,13917,13918,13919,13920,13921,13922,13923,13924,13925,13926,13927,13928,13929,13930,13931,13932,13933,13934,13935,13936,13937,13938,13939]}
46	particles3d/CBS138crudemembranes-20230302-tomo1__Pma1-168.hdf	{"coord":[-650.727294921875,-262.7272644042969,-48.0],"idx2d":[13940,13941,13942,13943,13944,13945,13946,13947,13948,13949,13950,13951,13952,13953,13954,13955,13956,13957,13958,13959,13960,13961,13962,13963,13964,13965,13966,13967,13968,13969,13970,13971,13972,13973,13974,13975,13976,13977,13978,13979,13980]}
47	particles3d/CBS138crudemembranes-20230302-tomo1__Pma1-168.hdf	{"coord":[-719.8181762695312,-266.3636474609375,-32.0],"idx2d":[13981,13982,13983,13984,13985,13986,13987,13988,13989,13990,13991,13992,13993,13994,13995,13996,13997,13998,13999,14000,14001,14002,14003,14004,14005,14006,14007,14008,14009,14010,14011,14012,14013,14014,14015,14016,14017,14018,14019,14020,14021]}
48	particles3d/CBS138crudemembranes-20230302-tomo1__Pma1-168.hdf	{"coord":[-726.0,-386.0,-44.0],"idx2d":[14022,14023,14024,14025,14026,14027,14028,14029,14030,14031,14032,14033,14034,14035,14036,14037,14038,14039,14040,14041,14042,14043,14044,14045,14046,14047,14048,14049,14050,14051,14052,14053,14054,14055,14056,14057,14058,14059,14060,14061,14062]}
49	particles3d/CBS138crudemembranes-20230302-tomo1__Pma1-168.hdf	{"coord":[-694.0,-334.0,-32.0],"idx2d":[14063,14064,14065,14066,14067,14068,14069,14070,14071,14072,14073,14074,14075,14076,14077,14078,14079,14080,14081,14082,14083,14084,14085,14086,14087,14088,14089,14090,14091,14092,14093,14094,14095,14096,14097,14098,14099,14100,14101,14102,14103]}
50	particles3d/CBS138crudemembranes-20230302-tomo1__Pma1-168.hdf	{"coord":[-190.0,238.0,20.0],"idx2d":[14104,14105,14106,14107,14108,14109,14110,14111,14112,14113,14114,14115,14116,14117,14118,14119,14120,14121,14122,14123,14124,14125,14126,14127,14128,14129,14130,14131,14132,14133,14134,14135,14136,14137,14138,14139,14140,14141,14142,14143,14144]}
51	particles3d/CBS138crudemembranes-20230302-tomo1__Pma1-168.hdf	{"coord":[-118.0,238.0,20.0],"idx2d":[14145,14146,14147,14148,14149,14150,14151,14152,14153,14154,14155,14156,14157,14158,14159,14160,14161,14162,14163,14164,14165,14166,14167,14168,14169,14170,14171,14172,14173,14174,14175,14176,14177,14178,14179,14180,14181,14182,14183,14184,14185]}
52	particles3d/CBS138crudemembranes-20230302-tomo1__Pma1-168.hdf	{"coord":[-190.0,358.0,52.0],"idx2d":[14186,14187,14188,14189,14190,14191,14192,14193,14194,14195,14196,14197,14198,14199,14200,14201,14202,14203,14204,14205,14206,14207,14208,14209,14210,14211,14212,14213,14214,14215,14216,14217,14218,14219,14220,14221,14222,14223,14224,14225,14226]}
53	particles3d/CBS138crudemembranes-20230302-tomo1__Pma1-168.hdf	{"coord":[-114.0,478.0,48.0],"idx2d":[14227,14228,14229,14230,14231,14232,14233,14234,14235,14236,14237,14238,14239,14240,14241,14242,14243,14244,14245,14246,14247,14248,14249,14250,14251,14252,14253,14254,14255,14256,14257,14258,14259,14260,14261,14262,14263,14264,14265,14266,14267]}
54	particles3d/CBS138crudemembranes-20230302-tomo1__Pma1-168.hdf	{"coord":[-222.0,414.0,64.0],"idx2d":[14268,14269,14270,14271,14272,14273,14274,14275,14276,14277,14278,14279,14280,14281,14282,14283,14284,14285,14286,14287,14288,14289,14290,14291,14292,14293,14294,14295,14296,14297,14298,14299,14300,14301,14302,14303,14304,14305,14306,14307,14308]}
55	particles3d/CBS138crudemembranes-20230302-tomo1__Pma1-168.hdf	{"coord":[-178.0,482.0,92.0],"idx2d":[14309,14310,14311,14312,14313,14314,14315,14316,14317,14318,14319,14320,14321,14322,14323,14324,14325,14326,14327,14328,14329,14330,14331,14332,14333,14334,14335,14336,14337,14338,14339,14340,14341,14342,14343,14344,14345,14346,14347,14348,14349]}
56	particles3d/CBS138crudemembranes-20230302-tomo1__Pma1-168.hdf	{"coord":[714.0,-838.0,104.0],"idx2d":[14350,14351,14352,14353,14354,14355,14356,14357,14358,14359,14360,14361,14362,14363,14364,14365,14366,14367,14368,14369,14370,14371,14372,14373,14374,14375,14376,14377,14378,14379,14380,14381,14382,14383,14384,14385,14386,14387,14388,14389,14390]}
57	particles3d/CBS138crudemembranes-20230302-tomo1__Pma1-168.hdf	{"coord":[642.0,-838.0,104.0],"idx2d":[14391,14392,14393,14394,14395,14396,14397,14398,14399,14400,14401,14402,14403,14404,14405,14406,14407,14408,14409,14410,14411,14412,14413,14414,14415,14416,14417,14418,14419,14420,14421,14422,14423,14424,14425,14426,14427,14428,14429,14430,14431]}
58	particles3d/CBS138crudemembranes-20230302-tomo1__Pma1-168.hdf	{"coord":[-298.0,538.0,108.0],"idx2d":[14432,14433,14434,14435,14436,14437,14438,14439,14440,14441,14442,14443,14444,14445,14446,14447,14448,14449,14450,14451,14452,14453,14454,14455,14456,14457,14458,14459,14460,14461,14462,14463,14464,14465,14466,14467,14468,14469,14470,14471,14472]}
59	particles3d/CBS138crudemembranes-20230302-tomo1__Pma1-168.hdf	{"coord":[718.0,-722.0,116.0],"idx2d":[14473,14474,14475,14476,14477,14478,14479,14480,14481,14482,14483,14484,14485,14486,14487,14488,14489,14490,14491,14492,14493,14494,14495,14496,14497,14498,14499,14500,14501,14502,14503,14504,14505,14506,14507,14508,14509,14510,14511,14512,14513]}
60	particles3d/CBS138crudemembranes-20230302-tomo1__Pma1-168.hdf	{"coord":[850.0,-1002.0,124.0],"idx2d":[14514,14515,14516,14517,14518,14519,14520,14521,14522,14523,14524,14525,14526,14527,14528,14529,14530,14531,14532,14533,14534,14535,14536,14537,14538,14539,14540,14541,14542,14543,14544,14545,14546,14547,14548,14549,14550,14551,14552,14553,14554]}
61	particles3d/CBS138crudemembranes-20230302-tomo1__Pma1-168.hdf	{"coord":[826.0,-898.0,124.0],"idx2d":[14555,14556,14557,14558,14559,14560,14561,14562,14563,14564,14565,14566,14567,14568,14569,14570,14571,14572,14573,14574,14575,14576,14577,14578,14579,14580,14581,14582,14583,14584,14585,14586,14587,14588,14589,14590,14591,14592,14593,14594,14595]}
62	particles3d/CBS138crudemembranes-20230302-tomo1__Pma1-168.hdf	{"coord":[-78.0,-1130.0,148.0],"idx2d":[14596,14597,14598,14599,14600,14601,14602,14603,14604,14605,14606,14607,14608,14609,14610,14611,14612,14613,14614,14615,14616,14617,14618,14619,14620,14621,14622,14623,14624,14625,14626,14627,14628,14629,14630,14631,14632,14633,14634,14635,14636]}
63	particles3d/CBS138crudemembranes-20230302-tomo1__Pma1-168.hdf	{"coord":[-146.0,-1162.0,156.0],"idx2d":[14637,14638,14639,14640,14641,14642,14643,14644,14645,14646,14647,14648,14649,14650,14651,14652,14653,14654,14655,14656,14657,14658,14659,14660,14661,14662,14663,14664,14665,14666,14667,14668,14669,14670,14671,14672,14673,14674,14675,14676,14677]}
64	particles3d/CBS138crudemembranes-20230302-tomo1__Pma1-168.hdf	{"coord":[338.0,-1046.0,188.0],"idx2d":[14678,14679,14680,14681,14682,14683,14684,14685,14686,14687,14688,14689,14690,14691,14692,14693,14694,14695,14696,14697,14698,14699,14700,14701,14702,14703,14704,14705,14706,14707,14708,14709,14710,14711,14712,14713,14714,14715,14716,14717,14718]}
65	particles3d/CBS138crudemembranes-20230302-tomo1__Pma1-168.hdf	{"coord":[286.0,-1070.0,188.0],"idx2d":[14719,14720,14721,14722,14723,14724,14725,14726,14727,14728,14729,14730,14731,14732,14733,14734,14735,14736,14737,14738,14739,14740,14741,14742,14743,14744,14745,14746,14747,14748,14749,14750,14751,14752,14753,14754,14755,14756,14757,14758,14759]}
66	particles3d/CBS138crudemembranes-20230302-tomo1__Pma1-168.hdf	{"coord":[-134.0,-802.0,240.0],"idx2d":[14760,14761,14762,14763,14764,14765,14766,14767,14768,14769,14770,14771,14772,14773,14774,14775,14776,14777,14778,14779,14780,14781,14782,14783,14784,14785,14786,14787,14788,14789,14790,14791,14792,14793,14794,14795,14796,14797,14798,14799,14800]}
67	particles3d/CBS138crudemembranes-20230302-tomo1__Pma1-168.hdf	{"coord":[74.0,1262.0,288.0],"idx2d":[14801,14802,14803,14804,14805,14806,14807,14808,14809,14810,14811,14812,14813,14814,14815,14816,14817,14818,14819,14820,14821,14822,14823,14824,14825,14826,14827,14828,14829,14830,14831,14832,14833,14834,14835,14836,14837,14838,14839,14840,14841]}
68	particles3d/CBS138crudemembranes-20230302-tomo1__Pma1-168.hdf	{"coord":[62.0,1318.0,288.0],"idx2d":[14842,14843,14844,14845,14846,14847,14848,14849,14850,14851,14852,14853,14854,14855,14856,14857,14858,14859,14860,14861,14862,14863,14864,14865,14866,14867,14868,14869,14870,14871,14872,14873,14874,14875,14876,14877,14878,14879,14880,14881,14882]}
69	particles3d/CBS138crudemembranes-20230302-tomo1__Pma1-168.hdf	{"coord":[-1246.0,1462.0,312.0],"idx2d":[14883,14884,14885,14886,14887,14888,14889,14890,14891,14892,14893,14894,14895,14896,14897,14898,14899,14900,14901,14902,14903,14904,14905,14906,14907,14908,14909,14910,14911,14912,14913,14914,14915,14916,14917,14918,14919,14920,14921,14922,14923]}
70	particles3d/CBS138crudemembranes-20230302-tomo1__Pma1-168.hdf	{"coord":[-1070.0,1330.0,276.0],"idx2d":[14924,14925,14926,14927,14928,14929,14930,14931,14932,14933,14934,14935,14936,14937,14938,14939,14940,14941,14942,14943,14944,14945,14946,14947,14948,14949,14950,14951,14952,14953,14954,14955,14956,14957,14958,14959,14960,14961,14962,14963,14964]}
71	particles3d/CBS138crudemembranes-20230302-tomo1__Pma1-168.hdf	{"coord":[-1122.0,1386.0,288.0],"idx2d":[14965,14966,14967,14968,14969,14970,14971,14972,14973,14974,14975,14976,14977,14978,14979,14980,14981,14982,14983,14984,14985,14986,14987,14988,14989,14990,14991,14992,14993,14994,14995,14996,14997,14998,14999,15000,15001,15002,15003,15004,15005]}
72	particles3d/CBS138crudemembranes-20230302-tomo1__Pma1-168.hdf	{"coord":[-1254.0,1326.0,288.0],"idx2d":[15006,15007,15008,15009,15010,15011,15012,15013,15014,15015,15016,15017,15018,15019,15020,15021,15022,15023,15024,15025,15026,15027,15028,15029,15030,15031,15032,15033,15034,15035,15036,15037,15038,15039,15040,15041,15042,15043,15044,15045,15046]}
73	particles3d/CBS138crudemembranes-20230302-tomo1__Pma1-168.hdf	{"coord":[-1194.0,1286.0,280.0],"idx2d":[15047,15048,15049,15050,15051,15052,15053,15054,15055,15056,15057,15058,15059,15060,15061,15062,15063,15064,15065,15066,15067,15068,15069,15070,15071,15072,15073,15074,15075,15076,15077,15078,15079,15080,15081,15082,15083,15084,15085,15086,15087]}
74	particles3d/CBS138crudemembranes-20230302-tomo1__Pma1-168.hdf	{"coord":[-1190.0,1358.0,268.0],"idx2d":[15088,15089,15090,15091,15092,15093,15094,15095,15096,15097,15098,15099,15100,15101,15102,15103,15104,15105,15106,15107,15108,15109,15110,15111,15112,15113,15114,15115,15116,15117,15118,15119,15120,15121,15122,15123,15124,15125,15126,15127,15128]}
75	particles3d/CBS138crudemembranes-20230302-tomo1__Pma1-168.hdf	{"coord":[-1130.0,1322.0,260.0],"idx2d":[15129,15130,15131,15132,15133,15134,15135,15136,15137,15138,15139,15140,15141,15142,15143,15144,15145,15146,15147,15148,15149,15150,15151,15152,15153,15154,15155,15156,15157,15158,15159,15160,15161,15162,15163,15164,15165,15166,15167,15168,15169]}
76	particles3d/CBS138crudemembranes-20230302-tomo1__Pma1-168.hdf	{"coord":[782.0,-710.0,140.0],"idx2d":[15170,15171,15172,15173,15174,15175,15176,15177,15178,15179,15180,15181,15182,15183,15184,15185,15186,15187,15188,15189,15190,15191,15192,15193,15194,15195,15196,15197,15198,15199,15200,15201,15202,15203,15204,15205,15206,15207,15208,15209,15210]}
77	particles3d/CBS138crudemembranes-20230302-tomo1__Pma1-168.hdf	{"coord":[210.0,-470.0,108.0],"idx2d":[15211,15212,15213,15214,15215,15216,15217,15218,15219,15220,15221,15222,15223,15224,15225,15226,15227,15228,15229,15230,15231,15232,15233,15234,15235,15236,15237,15238,15239,15240,15241,15242,15243,15244,15245,15246,15247,15248,15249,15250,15251]}
78	particles3d/CBS138crudemembranes-20230302-tomo1__Pma1-168.hdf	{"coord":[682.0,-854.0,-60.0],"idx2d":[15252,15253,15254,15255,15256,15257,15258,15259,15260,15261,15262,15263,15264,15265,15266,15267,15268,15269,15270,15271,15272,15273,15274,15275,15276,15277,15278,15279,15280,15281,15282,15283,15284,15285,15286,15287,15288,15289,15290,15291,15292]}
79	particles3d/CBS138crudemembranes-20230302-tomo1__Pma1-168.hdf	{"coord":[718.0,-982.0,-88.0],"idx2d":[15293,15294,15295,15296,15297,15298,15299,15300,15301,15302,15303,15304,15305,15306,15307,15308,15309,15310,15311,15312,15313,15314,15315,15316,15317,15318,15319,15320,15321,15322,15323,15324,15325,15326,15327,15328,15329,15330,15331,15332,15333]}
80	particles3d/CBS138crudemembranes-20230302-tomo1__Pma1-168.hdf	{"coord":[638.0,-958.0,-96.0],"idx2d":[15334,15335,15336,15337,15338,15339,15340,15341,15342,15343,15344,15345,15346,15347,15348,15349,15350,15351,15352,15353,15354,15355,15356,15357,15358,15359,15360,15361,15362,15363,15364,15365,15366,15367,15368,15369,15370,15371,15372,15373,15374]}
81	particles3d/CBS138crudemembranes-20230302-tomo1__Pma1-168.hdf	{"coord":[650.0,-1022.0,-132.0],"idx2d":[15375,15376,15377,15378,15379,15380,15381,15382,15383,15384,15385,15386,15387,15388,15389,15390,15391,15392,15393,15394,15395,15396,15397,15398,15399,15400,15401,15402,15403,15404,15405,15406,15407,15408,15409,15410,15411,15412,15413,15414,15415]}
82	particles3d/CBS138crudemembranes-20230302-tomo1__Pma1-168.hdf	{"coord":[-138.0,-642.0,-164.0],"idx2d":[15416,15417,15418,15419,15420,15421,15422,15423,15424,15425,15426,15427,15428,15429,15430,15431,15432,15433,15434,15435,15436,15437,15438,15439,15440,15441,15442,15443,15444,15445,15446,15447,15448,15449,15450,15451,15452,15453,15454,15455,15456]}
83	particles3d/CBS138crudemembranes-20230302-tomo1__Pma1-168.hdf	{"coord":[78.0,-1082.0,-244.0],"idx2d":[15457,15458,15459,15460,15461,15462,15463,15464,15465,15466,15467,15468,15469,15470,15471,15472,15473,15474,15475,15476,15477,15478,15479,15480,15481,15482,15483,15484,15485,15486,15487,15488,15489,15490,15491,15492,15493,15494,15495,15496,15497]}
0	particles3d/CBS138crudemembranes-20230302-tomo16__Pma1-168.hdf	{"coord":[-926.727294921875,1013.6363525390625,4.0],"idx2d":[15498,15499,15500,15501,15502,15503,15504,15505,15506,15507,15508,15509,15510,15511,15512,15513,15514,15515,15516,15517,15518,15519,15520,15521,15522,15523,15524,15525,15526,15527,15528,15529,15530,15531,15532,15533,15534,15535,15536,15537,15538]}
1	particles3d/CBS138crudemembranes-20230302-tomo16__Pma1-168.hdf	{"coord":[-966.727294921875,897.272705078125,4.0],"idx2d":[15539,15540,15541,15542,15543,15544,15545,15546,15547,15548,15549,15550,15551,15552,15553,15554,15555,15556,15557,15558,15559,15560,15561,15562,15563,15564,15565,15566,15567,15568,15569,15570,15571,15572,15573,15574,15575,15576,15577,15578,15579]}
2	particles3d/CBS138crudemembranes-20230302-tomo16__Pma1-168.hdf	{"coord":[-974.0,962.727294921875,28.0],"idx2d":[15580,15581,15582,15583,15584,15585,15586,15587,15588,15589,15590,15591,15592,15593,15594,15595,15596,15597,15598,15599,15600,15601,15602,15603,15604,15605,15606,15607,15608,15609,15610,15611,15612,15613,15614,15615,15616,15617,15618,15619,15620]}
3	particles3d/CBS138crudemembranes-20230302-tomo16__Pma1-168.hdf	{"coord":[-1006.727294921875,850.0,36.0],"idx2d":[15621,15622,15623,15624,15625,15626,15627,15628,15629,15630,15631,15632,15633,15634,15635,15636,15637,15638,15639,15640,15641,15642,15643,15644,15645,15646,15647,15648,15649,15650,15651,15652,15653,15654,15655,15656,15657,15658,15659,15660,15661]}
4	particles3d/CBS138crudemembranes-20230302-tomo16__Pma1-168.hdf	{"coord":[1030.0,89.63636016845703,120.0],"idx2d":[15662,15663,15664,15665,15666,15667,15668,15669,15670,15671,15672,15673,15674,15675,15676,15677,15678,15679,15680,15681,15682,15683,15684,15685,15686,15687,15688,15689,15690,15691,15692,15693,15694,15695,15696,15697,15698,15699,15700,15701,15702]}
5	particles3d/CBS138crudemembranes-20230302-tomo16__Pma1-168.hdf	{"coord":[990.0,49.6363639831543,108.0],"idx2d":[15703,15704,15705,15706,15707,15708,15709,15710,15711,15712,15713,15714,15715,15716,15717,15718,15719,15720,15721,15722,15723,15724,15725,15726,15727,15728,15729,15730,15731,15732,15733,15734,15735,15736,15737,15738,15739,15740,15741,15742,15743]}
6	particles3d/CBS138crudemembranes-20230302-tomo16__Pma1-168.hdf	{"coord":[1397.272705078125,-394.3636474609375,56.0],"idx2d":[15744,15745,15746,15747,15748,15749,15750,15751,15752,15753,15754,15755,15756,15757,15758,15759,15760,15761,15762,15763,15764,15765,15766,15767,15768,15769,15770,15771,15772,15773,15774,15775,15776,15777,15778,15779,15780,15781,15782,15783,15784]}
7	particles3d/CBS138crudemembranes-20230302-tomo16__Pma1-168.hdf	{"coord":[1491.8182373046875,-318.0,44.0],"idx2d":[15785,15786,15787,15788,15789,15790,15791,15792,15793,15794,15795,15796,15797,15798,15799,15800,15801,15802,15803,15804,15805,15806,15807,15808,15809,15810,15811,15812,15813,15814,15815,15816,15817,15818,15819,15820,15821,15822,15823,15824,15825]}
8	particles3d/CBS138crudemembranes-20230302-tomo16__Pma1-168.hdf	{"coord":[-853.6363525390625,998.3636474609375,0.0],"idx2d":[15826,15827,15828,15829,15830,15831,15832,15833,15834,15835,15836,15837,15838,15839,15840,15841,15842,15843,15844,15845,15846,15847,15848,15849,15850,15851,15852,15853,15854,15855,15856,15857,15858,15859,15860,15861,15862,15863,15864,15865,15866]}
9	particles3d/CBS138crudemembranes-20230302-tomo16__Pma1-168.hdf	{"coord":[-395.4545593261719,1085.6363525390625,-136.0],"idx2d":[15867,15868,15869,15870,15871,15872,15873,15874,15875,15876,15877,15878,15879,15880,15881,15882,15883,15884,15885,15886,15887,15888,15889,15890,15891,15892,15893,15894,15895,15896,15897,15898,15899,15900,15901,15902,15903,15904,15905,15906,15907]}
10	particles3d/CBS138crudemembranes-20230302-tomo16__Pma1-168.hdf	{"coord":[-446.3636474609375,1143.8182373046875,-156.0],"idx2d":[15908,15909,15910,15911,15912,15913,15914,15915,15916,15917,15918,15919,15920,15921,15922,15923,15924,15925,15926,15927,15928,15929,15930,15931,15932,15933,15934,15935,15936,15937,15938,15939,15940,15941,15942,15943,15944,15945,15946,15947,15948]}
11	particles3d/CBS138crudemembranes-20230302-tomo16__Pma1-168.hdf	{"coord":[-1526.3636474609375,-518.0,-156.0],"idx2d":[15949,15950,15951,15952,15953,15954,15955,15956,15957,15958,15959,15960,15961,15962,15963,15964,15965,15966,15967,15968,15969,15970,15971,15972,15973,15974,15975,15976,15977,15978,15979,15980,15981,15982,15983,15984,15985,15986,15987,15988,15989]}
12	particles3d/CBS138crudemembranes-20230302-tomo16__Pma1-168.hdf	{"coord":[-1555.45458984375,-463.4545593261719,-156.0],"idx2d":[15990,15991,15992,15993,15994,15995,15996,15997,15998,15999,16000,16001,16002,16003,16004,16005,16006,16007,16008,16009,16010,16011,16012,16013,16014,16015,16016,16017,16018,16019,16020,16021,16022,16023,16024,16025,16026,16027,16028,16029,16030]}
13	particles3d/CBS138crudemembranes-20230302-tomo16__Pma1-168.hdf	{"coord":[-1384.54541015625,-1158.0,-224.0],"idx2d":[16031,16032,16033,16034,16035,16036,16037,16038,16039,16040,16041,16042,16043,16044,16045,16046,16047,16048,16049,16050,16051,16052,16053,16054,16055,16056,16057,16058,16059,16060,16061,16062,16063,16064,16065,16066,16067,16068,16069,16070,16071]}
14	particles3d/CBS138crudemembranes-20230302-tomo16__Pma1-168.hdf	{"coord":[-1522.727294921875,-1147.0909423828125,-224.0],"idx2d":[16072,16073,16074,16075,16076,16077,16078,16079,16080,16081,16082,16083,16084,16085,16086,16087,16088,16089,16090,16091,16092,16093,16094,16095,16096,16097,16098,16099,16100,16101,16102,16103,16104,16105,16106,16107,16108,16109,16110,16111,16112]}
15	particles3d/CBS138crudemembranes-20230302-tomo16__Pma1-168.hdf	{"coord":[-1511.8182373046875,-1194.3636474609375,-208.0],"idx2d":[16113,16114,16115,16116,16117,16118,16119,16120,16121,16122,16123,16124,16125,16126,16127,16128,16129,16130,16131,16132,16133,16134,16135,16136,16137,16138,16139,16140,16141,16142,16143,16144,16145,16146,16147,16148,16149,16150,16151,16152,16153]}
16	particles3d/CBS138crudemembranes-20230302-tomo16__Pma1-168.hdf	{"coord":[-1471.8182373046875,-288.9090881347656,-208.0],"idx2d":[16154,16155,16156,16157,16158,16159,16160,16161,16162,16163,16164,16165,16166,16167,16168,16169,16170,16171,16172,16173,16174,16175,16176,16177,16178,16179,16180,16181,16182,16183,16184,16185,16186,16187,16188,16189,16190,16191,16192,16193,16194]}
17	particles3d/CBS138crudemembranes-20230302-tomo16__Pma1-168.hdf	{"coord":[-1282.727294921875,-452.5454406738281,-172.0],"idx2d":[16195,16196,16197,16198,16199,16200,16201,16202,16203,16204,16205,16206,16207,16208,16209,16210,16211,16212,16213,16214,16215,16216,16217,16218,16219,16220,16221,16222,16223,16224,16225,16226,16227,16228,16229,16230,16231,16232,16233,16234,16235]}
18	particles3d/CBS138crudemembranes-20230302-tomo16__Pma1-168.hdf	{"coord":[-413.6363525390625,1005.6363525390625,-132.0],"idx2d":[16236,16237,16238,16239,16240,16241,16242,16243,16244,16245,16246,16247,16248,16249,16250,16251,16252,16253,16254,16255,16256,16257,16258,16259,16260,16261,16262,16263,16264,16265,16266,16267,16268,16269,16270,16271,16272,16273,16274,16275,16276]}
19	particles3d/CBS138crudemembranes-20230302-tomo16__Pma1-168.hdf	{"coord":[-653.6363525390625,511.0909118652344,-120.0],"idx2d":[16277,16278,16279,16280,16281,16282,16283,16284,16285,16286,16287,16288,16289,16290,16291,16292,16293,16294,16295,16296,16297,16298,16299,16300,16301,16302,16303,16304,16305,16306,16307,16308,16309,16310,16311,16312,16313,16314,16315,16316,16317]}
20	particles3d/CBS138crudemembranes-20230302-tomo16__Pma1-168.hdf	{"coord":[-584.5454711914062,525.6363525390625,-120.0],"idx2d":[16318,16319,16320,16321,16322,16323,16324,16325,16326,16327,16328,16329,16330,16331,16332,16333,16334,16335,16336,16337,16338,16339,16340,16341,16342,16343,16344,16345,16346,16347,16348,16349,16350,16351,16352,16353,16354,16355,16356,16357,16358]}
21	particles3d/CBS138crudemembranes-20230302-tomo16__Pma1-168.hdf	{"coord":[-562.727294921875,598.3636474609375,-108.0],"idx2d":[16359,16360,16361,16362,16363,16364,16365,16366,16367,16368,16369,16370,16371,16372,16373,16374,16375,16376,16377,16378,16379,16380,16381,16382,16383,16384,16385,16386,16387,16388,16389,16390,16391,16392,16393,16394,16395,16396,16397,16398,16399]}
22	particles3d/CBS138crudemembranes-20230302-tomo16__Pma1-168.hdf	{"coord":[-926.3636474609375,605.6363525390625,-4.0],"idx2d":[16400,16401,16402,16403,16404,16405,16406,16407,16408,16409,16410,16411,16412,16413,16414,16415,16416,16417,16418,16419,16420,16421,16422,16423,16424,16425,16426,16427,16428,16429,16430,16431,16432,16433,16434,16435,16436,16437,16438,16439,16440]}
23	particles3d/CBS138crudemembranes-20230302-tomo16__Pma1-168.hdf	{"coord":[-948.1818237304688,678.3636474609375,-4.0],"idx2d":[16441,16442,16443,16444,16445,16446,16447,16448,16449,16450,16451,16452,16453,16454,16455,16456,16457,16458,16459,16460,16461,16462,16463,16464,16465,16466,16467,16468,16469,16470,16471,16472,16473,16474,16475,16476,16477,16478,16479,16480,16481]}
24	particles3d/CBS138crudemembranes-20230302-tomo16__Pma1-168.hdf	{"coord":[-1002.727294921875,631.0908813476562,-4.0],"idx2d":[16482,16483,16484,16485,16486,16487,16488,16489,16490,16491,16492,16493,16494,16495,16496,16497,16498,16499,16500,16501,16502,16503,16504,16505,16506,16507,16508,16509,16510,16511,16512,16513,16514,16515,16516,16517,16518,16519,16520,16521,16522]}
25	particles3d/CBS138crudemembranes-20230302-tomo16__Pma1-168.hdf	{"coord":[-977.272705078125,562.0,12.0],"idx2d":[16523,16524,16525,16526,16527,16528,16529,16530,16531,16532,16533,16534,16535,16536,16537,16538,16539,16540,16541,16542,16543,16544,16545,16546,16547,16548,16549,16550,16551,16552,16553,16554,16555,16556,16557,16558,16559,16560,16561,16562,16563]}
26	particles3d/CBS138crudemembranes-20230302-tomo16__Pma1-168.hdf	{"coord":[-755.4545288085938,634.727294921875,12.0],"idx2d":[16564,16565,16566,16567,16568,16569,16570,16571,16572,16573,16574,16575,16576,16577,16578,16579,16580,16581,16582,16583,16584,16585,16586,16587,16588,16589,16590,16591,16592,16593,16594,16595,16596,16597,16598,16599,16600,16601,16602,16603,16604]}
27	particles3d/CBS138crudemembranes-20230302-tomo16__Pma1-168.hdf	{"coord":[-886.3636474609375,482.0,4.0],"idx2d":[16605,16606,16607,16608,16609,16610,16611,16612,16613,16614,16615,16616,16617,16618,16619,16620,16621,16622,16623,16624,16625,16626,16627,16628,16629,16630,16631,16632,16633,16634,16635,16636,16637,16638,16639,16640,16641,16642,16643,16644,16645]}
28	particles3d/CBS138crudemembranes-20230302-tomo16__Pma1-168.hdf	{"coord":[-1159.0909423828125,387.4545593261719,24.0],"idx2d":[16646,16647,16648,16649,16650,16651,16652,16653,16654,16655,16656,16657,16658,16659,16660,16661,16662,16663,16664,16665,16666,16667,16668,16669,16670,16671,16672,16673,16674,16675,16676,16677,16678,16679,16680,16681,16682,16683,16684,16685,16686]}
29	particles3d/CBS138crudemembranes-20230302-tomo16__Pma1-168.hdf	{"coord":[1462.727294921875,-194.36363220214844,28.0],"idx2d":[16687,16688,16689,16690,16691,16692,16693,16694,16695,16696,16697,16698,16699,16700,16701,16702,16703,16704,16705,16706,16707,16708,16709,16710,16711,16712,16713,16714,16715,16716,16717,16718,16719,16720,16721,16722,16723,16724,16725,16726,16727]}
30	particles3d/CBS138crudemembranes-20230302-tomo16__Pma1-168.hdf	{"coord":[1386.3636474609375,-201.63636779785156,28.0],"idx2d":[16728,16729,16730,16731,16732,16733,16734,16735,16736,16737,16738,16739,16740,16741,16742,16743,16744,16745,16746,16747,16748,16749,16750,16751,16752,16753,16754,16755,16756,16757,16758,16759,16760,16761,16762,16763,16764,16765,16766,16767,16768]}
31	particles3d/CBS138crudemembranes-20230302-tomo16__Pma1-168.hdf	{"coord":[-882.727294921875,296.5454406738281,28.0],"idx2d":[16769,16770,16771,16772,16773,16774,16775,16776,16777,16778,16779,16780,16781,16782,16783,16784,16785,16786,16787,16788,16789,16790,16791,16792,16793,16794,16795,16796,16797,16798,16799,16800,16801,16802,16803,16804,16805,16806,16807,16808,16809]}
32	particles3d/CBS138crudemembranes-20230302-tomo16__Pma1-168.hdf	{"coord":[-839.0908813476562,354.7272644042969,28.0],"idx2d":[16810,16811,16812,16813,16814,16815,16816,16817,16818,16819,16820,16821,16822,16823,16824,16825,16826,16827,16828,16829,16830,16831,16832,16833,16834,16835,16836,16837,16838,16839,16840,16841,16842,16843,16844,16845,16846,16847,16848,16849,16850]}
33	particles3d/CBS138crudemembranes-20230302-tomo16__Pma1-168.hdf	{"coord":[-1242.727294921875,467.4545593261719,52.0],"idx2d":[16851,16852,16853,16854,16855,16856,16857,16858,16859,16860,16861,16862,16863,16864,16865,16866,16867,16868,16869,16870,16871,16872,16873,16874,16875,16876,16877,16878,16879,16880,16881,16882,16883,16884,16885,16886,16887,16888,16889,16890,16891]}
34	particles3d/CBS138crudemembranes-20230302-tomo16__Pma1-168.hdf	{"coord":[-1155.45458984375,503.81817626953125,52.0],"idx2d":[16892,16893,16894,16895,16896,16897,16898,16899,16900,16901,16902,16903,16904,16905,16906,16907,16908,16909,16910,16911,16912,16913,16914,16915,16916,16917,16918,16919,16920,16921,16922,16923,16924,16925,16926,16927,16928,16929,16930,16931,16932]}
35	particles3d/CBS138crudemembranes-20230302-tomo16__Pma1-168.hdf	{"coord":[1517.272705078125,-430.7272644042969,76.0],"idx2d":[16933,16934,16935,16936,16937,16938,16939,16940,16941,16942,16943,16944,16945,16946,16947,16948,16949,16950,16951,16952,16953,16954,16955,16956,16957,16958,16959,16960,16961,16962,16963,16964,16965,16966,16967,16968,16969,16970,16971,16972,16973]}
36	particles3d/CBS138crudemembranes-20230302-tomo16__Pma1-168.hdf	{"coord":[-1304.54541015625,485.6363525390625,80.0],"idx2d":[16974,16975,16976,16977,16978,16979,16980,16981,16982,16983,16984,16985,16986,16987,16988,16989,16990,16991,16992,16993,16994,16995,16996,16997,16998,16999,17000,17001,17002,17003,17004,17005,17006,17007,17008,17009,17010,17011,17012,17013,17014]}
37	particles3d/CBS138crudemembranes-20230302-tomo16__Pma1-168.hdf	{"coord":[1651.8182373046875,-38.0,44.0],"idx2d":[17015,17016,17017,17018,17019,17020,17021,17022,17023,17024,17025,17026,17027,17028,17029,17030,17031,17032,17033,17034,17035,17036,17037,17038,17039,17040,17041,17042,17043,17044,17045,17046,17047,17048,17049,17050,17051,17052,17053,17054,17055]}
38	particles3d/CBS138crudemembranes-20230302-tomo16__Pma1-168.hdf	{"coord":[1590.0,-12.545454978942871,28.0],"idx2d":[17056,17057,17058,17059,17060,17061,17062,17063,17064,17065,17066,17067,17068,17069,17070,17071,17072,17073,17074,17075,17076,17077,17078,17079,17080,17081,17082,17083,17084,17085,17086,17087,17088,17089,17090,17091,17092,17093,17094,17095,17096]}
39	particles3d/CBS138crudemembranes-20230302-tomo16__Pma1-168.hdf	{"coord":[-493.6363525390625,1009.272705078125,-140.0],"idx2d":[17097,17098,17099,17100,17101,17102,17103,17104,17105,17106,17107,17108,17109,17110,17111,17112,17113,17114,17115,17116,17117,17118,17119,17120,17121,17122,17123,17124,17125,17126,17127,17128,17129,17130,17131,17132,17133,17134,17135,17136,17137]}
40	particles3d/CBS138crudemembranes-20230302-tomo16__Pma1-168.hdf	{"coord":[-700.9091186523438,962.0,-184.0],"idx2d":[17138,17139,17140,17141,17142,17143,17144,17145,17146,17147,17148,17149,17150,17151,17152,17153,17154,17155,17156,17157,17158,17159,17160,17161,17162,17163,17164,17165,17166,17167,17168,17169,17170,17171,17172,17173,17174,17175,17176,17177,17178]}
41	particles3d/CBS138crudemembranes-20230302-tomo16__Pma1-168.hdf	{"coord":[-180.90908813476562,929.272705078125,-152.0],"idx2d":[17179,17180,17181,17182,17183,17184,17185,17186,17187,17188,17189,17190,17191,17192,17193,17194,17195,17196,17197,17198,17199,17200,17201,17202,17203,17204,17205,17206,17207,17208,17209,17210,17211,17212,17213,17214,17215,17216,17217,17218,17219]}
42	particles3d/CBS138crudemembranes-20230302-tomo16__Pma1-168.hdf	{"coord":[-228.18182373046875,1002.0,-152.0],"idx2d":[17220,17221,17222,17223,17224,17225,17226,17227,17228,17229,17230,17231,17232,17233,17234,17235,17236,17237,17238,17239,17240,17241,17242,17243,17244,17245,17246,17247,17248,17249,17250,17251,17252,17253,17254,17255,17256,17257,17258,17259,17260]}
43	particles3d/CBS138crudemembranes-20230302-tomo16__Pma1-168.hdf	{"coord":[-519.0908813476562,-874.3636474609375,-148.0],"idx2d":[17261,17262,17263,17264,17265,17266,17267,17268,17269,17270,17271,17272,17273,17274,17275,17276,17277,17278,17279,17280,17281,17282,17283,17284,17285,17286,17287,17288,17289,17290,17291,17292,17293,17294,17295,17296,17297,17298,17299,17300,17301]}
44	particles3d/CBS138crudemembranes-20230302-tomo16__Pma1-168.hdf	{"coord":[-497.2727355957031,1194.727294921875,-160.0],"idx2d":[17302,17303,17304,17305,17306,17307,17308,17309,17310,17311,17312,17313,17314,17315,17316,17317,17318,17319,17320,17321,17322,17323,17324,17325,17326,17327,17328,17329,17330,17331,17332,17333,17334,17335,17336,17337,17338,17339,17340,17341,17342]}
45	particles3d/CBS138crudemembranes-20230302-tomo16__Pma1-168.hdf	{"coord":[-737.272705078125,-838.0,-140.0],"idx2d":[17343,17344,17345,17346,17347,17348,17349,17350,17351,17352,17353,17354,17355,17356,17357,17358,17359,17360,17361,17362,17363,17364,17365,17366,17367,17368,17369,17370,17371,17372,17373,17374,17375,17376,17377,17378,17379,17380,17381,17382,17383]}
46	particles3d/CBS138crudemembranes-20230302-tomo16__Pma1-168.hdf	{"coord":[-606.3636474609375,-827.0908813476562,-144.0],"idx2d":[17384,17385,17386,17387,17388,17389,17390,17391,17392,17393,17394,17395,17396,17397,17398,17399,17400,17401,17402,17403,17404,17405,17406,17407,17408,17409,17410,17411,17412,17413,17414,17415,17416,17417,17418,17419,17420,17421,17422,17423,17424]}
47	particles3d/CBS138crudemembranes-20230302-tomo16__Pma1-168.hdf	{"coord":[-631.8181762695312,-914.3636474609375,-144.0],"idx2d":[17425,17426,17427,17428,17429,17430,17431,17432,17433,17434,17435,17436,17437,17438,17439,17440,17441,17442,17443,17444,17445,17446,17447,17448,17449,17450,17451,17452,17453,17454,17455,17456,17457,17458,17459,17460,17461,17462,17463,17464,17465]}
48	particles3d/CBS138crudemembranes-20230302-tomo16__Pma1-168.hdf	{"coord":[-315.4545593261719,918.3636474609375,-124.0],"idx2d":[17466,17467,17468,17469,17470,17471,17472,17473,17474,17475,17476,17477,17478,17479,17480,17481,17482,17483,17484,17485,17486,17487,17488,17489,17490,17491,17492,17493,17494,17495,17496,17497,17498,17499,17500,17501,17502,17503,17504,17505,17506]}
49	particles3d/CBS138crudemembranes-20230302-tomo16__Pma1-168.hdf	{"coord":[1230.0,1362.0,-116.0],"idx2d":[17507,17508,17509,17510,17511,17512,17513,17514,17515,17516,17517,17518,17519,17520,17521,17522,17523,17524,17525,17526,17527,17528,17529,17530,17531,17532,17533,17534,17535,17536,17537,17538,17539,17540,17541,17542,17543,17544,17545,17546,17547]}
50	particles3d/CBS138crudemembranes-20230302-tomo16__Pma1-168.hdf	{"coord":[1262.727294921875,1478.3636474609375,-128.0],"idx2d":[17548,17549,17550,17551,17552,17553,17554,17555,17556,17557,17558,17559,17560,17561,17562,17563,17564,17565,17566,17567,17568,17569,17570,17571,17572,17573,17574,17575,17576,17577,17578,17579,17580,17581,17582,17583,17584,17585,17586,17587,17588]}
51	particles3d/CBS138crudemembranes-20230302-tomo16__Pma1-168.hdf	{"coord":[1317.272705078125,1154.727294921875,-128.0],"idx2d":[17589,17590,17591,17592,17593,17594,17595,17596,17597,17598,17599,17600,17601,17602,17603,17604,17605,17606,17607,17608,17609,17610,17611,17612,17613,17614,17615,17616,17617,17618,17619,17620,17621,17622,17623,17624,17625,17626,17627,17628,17629]}
52	particles3d/CBS138crudemembranes-20230302-tomo16__Pma1-168.hdf	{"coord":[1211.8182373046875,1427.45458984375,-128.0],"idx2d":[17630,17631,17632,17633,17634,17635,17636,17637,17638,17639,17640,17641,17642,17643,17644,17645,17646,17647,17648,17649,17650,17651,17652,17653,17654,17655,17656,17657,17658,17659,17660,17661,17662,17663,17664,17665,17666,17667,17668,17669,17670]}
53	particles3d/CBS138crudemembranes-20230302-tomo16__Pma1-168.hdf	{"coord":[-1618.0,-498.0,-132.0],"idx2d":[17671,17672,17673,17674,17675,17676,17677,17678,17679,17680,17681,17682,17683,17684,17685,17686,17687,17688,17689,17690,17691,17692,17693,17694,17695,17696,17697,17698,17699,17700,17701,17702,17703,17704,17705,17706,17707,17708,17709,17710,17711]}
54	particles3d/CBS138crudemembranes-20230302-tomo16__Pma1-168.hdf	{"coord":[-1594.0,-550.0,-160.0],"idx2d":[17712,17713,17714,17715,17716,17717,17718,17719,17720,17721,17722,17723,17724,17725,17726,17727,17728,17729,17730,17731,17732,17733,17734,17735,17736,17737,17738,17739,17740,17741,17742,17743,17744,17745,17746,17747,17748,17749,17750,17751,17752]}
55	particles3d/CBS138crudemembranes-20230302-tomo16__Pma1-168.hdf	{"coord":[-1466.0,-1122.0,-224.0],"idx2d":[17753,17754,17755,17756,17757,17758,17759,17760,17761,17762,17763,17764,17765,17766,17767,17768,17769,17770,17771,17772,17773,17774,17775,17776,17777,17778,17779,17780,17781,17782,17783,17784,17785,17786,17787,17788,17789,17790,17791,17792,17793]}
56	particles3d/CBS138crudemembranes-20230302-tomo16__Pma1-168.hdf	{"coord":[-1334.0,-1210.0,-208.0],"idx2d":[17794,17795,17796,17797,17798,17799,17800,17801,17802,17803,17804,17805,17806,17807,17808,17809,17810,17811,17812,17813,17814,17815,17816,17817,17818,17819,17820,17821,17822,17823,17824,17825,17826,17827,17828,17829,17830,17831,17832,17833,17834]}
57	particles3d/CBS138crudemembranes-20230302-tomo16__Pma1-168.hdf	{"coord":[-1522.0,-342.0,-176.0],"idx2d":[17835,17836,17837,17838,17839,17840,17841,17842,17843,17844,17845,17846,17847,17848,17849,17850,17851,17852,17853,17854,17855,17856,17857,17858,17859,17860,17861,17862,17863,17864,17865,17866,17867,17868,17869,17870,17871,17872,17873,17874,17875]}
58	particles3d/CBS138crudemembranes-20230302-tomo16__Pma1-168.hdf	{"coord":[-1302.0,-322.0,-176.0],"idx2d":[17876,17877,17878,17879,17880,17881,17882,17883,17884,17885,17886,17887,17888,17889,17890,17891,17892,17893,17894,17895,17896,17897,17898,17899,17900,17901,17902,17903,17904,17905,17906,17907,17908,17909,17910,17911,17912,17913,17914,17915,17916]}
59	particles3d/CBS138crudemembranes-20230302-tomo16__Pma1-168.hdf	{"coord":[-1354.0,-346.0,-176.0],"idx2d":[17917,17918,17919,17920,17921,17922,17923,17924,17925,17926,17927,17928,17929,17930,17931,17932,17933,17934,17935,17936,17937,17938,17939,17940,17941,17942,17943,17944,17945,17946,17947,17948,17949,17950,17951,17952,17953,17954,17955,17956,17957]}
60	particles3d/CBS138crudemembranes-20230302-tomo16__Pma1-168.hdf	{"coord":[-746.0,754.0,-180.0],"idx2d":[17958,17959,17960,17961,17962,17963,17964,17965,17966,17967,17968,17969,17970,17971,17972,17973,17974,17975,17976,17977,17978,17979,17980,17981,17982,17983,17984,17985,17986,17987,17988,17989,17990,17991,17992,17993,17994,17995,17996,17997,17998]}
61	particles3d/CBS138crudemembranes-20230302-tomo16__Pma1-168.hdf	{"coord":[1306.0,1426.0,-124.0],"idx2d":[17999,18000,18001,18002,18003,18004,18005,18006,18007,18008,18009,18010,18011,18012,18013,18014,18015,18016,18017,18018,18019,18020,18021,18022,18023,18024,18025,18026,18027,18028,18029,18030,18031,18032,18033,18034,18035,18036,18037,18038,18039]}
62	particles3d/CBS138crudemembranes-20230302-tomo16__Pma1-168.hdf	{"coord":[-946.0,826.0,4.0],"idx2d":[18040,18041,18042,18043,18044,18045,18046,18047,18048,18049,18050,18051,18052,18053,18054,18055,18056,18057,18058,18059,18060,18061,18062,18063,18064,18065,18066,18067,18068,18069,18070,18071,18072,18073,18074,18075,18076,18077,18078,18079,18080]}
63	particles3d/CBS138crudemembranes-20230302-tomo16__Pma1-168.hdf	{"coord":[-682.0,622.0,24.0],"idx2d":[18081,18082,18083,18084,18085,18086,18087,18088,18089,18090,18091,18092,18093,18094,18095,18096,18097,18098,18099,18100,18101,18102,18103,18104,18105,18106,18107,18108,18109,18110,18111,18112,18113,18114,18115,18116,18117,18118,18119,18120,18121]}
64	particles3d/CBS138crudemembranes-20230302-tomo16__Pma1-168.hdf	{"coord":[-1046.0,458.0,28.0],"idx2d":[18122,18123,18124,18125,18126,18127,18128,18129,18130,18131,18132,18133,18134,18135,18136,18137,18138,18139,18140,18141,18142,18143,18144,18145,18146,18147,18148,18149,18150,18151,18152,18153,18154,18155,18156,18157,18158,18159,18160,18161,18162]}
65	particles3d/CBS138crudemembranes-20230302-tomo16__Pma1-168.hdf	{"coord":[1258.0,-306.0,56.0],"idx2d":[18163,18164,18165,18166,18167,18168,18169,18170,18171,18172,18173,18174,18175,18176,18177,18178,18179,18180,18181,18182,18183,18184,18185,18186,18187,18188,18189,18190,18191,18192,18193,18194,18195,18196,18197,18198,18199,18200,18201,18202,18203]}
66	particles3d/CBS138crudemembranes-20230302-tomo16__Pma1-168.hdf	{"coord":[1326.0,-518.0,80.0],"idx2d":[18204,18205,18206,18207,18208,18209,18210,18211,18212,18213,18214,18215,18216,18217,18218,18219,18220,18221,18222,18223,18224,18225,18226,18227,18228,18229,18230,18231,18232,18233,18234,18235,18236,18237,18238,18239,18240,18241,18242,18243,18244]}
67	particles3d/CBS138crudemembranes-20230302-tomo16__Pma1-168.hdf	{"coord":[1722.0,-162.0,84.0],"idx2d":[18245,18246,18247,18248,18249,18250,18251,18252,18253,18254,18255,18256,18257,18258,18259,18260,18261,18262,18263,18264,18265,18266,18267,18268,18269,18270,18271,18272,18273,18274,18275,18276,18277,18278,18279,18280,18281,18282,18283,18284,18285]}
0	particles3d/CBS138crudemembranes-20230302-tomo39__Pma1-168.hdf	{"coord":[-950.0,-102.0,0.0],"idx2d":[18286,18287,18288,18289,18290,18291,18292,18293,18294,18295,18296,18297,18298,18299,18300,18301,18302,18303,18304,18305,18306,18307,18308,18309,18310,18311,18312,18313,18314,18315,18316,18317,18318,18319,18320,18321,18322,18323,18324,18325,18326]}
1	particles3d/CBS138crudemembranes-20230302-tomo39__Pma1-168.hdf	{"coord":[-1098.0,-250.0,-4.0],"idx2d":[18327,18328,18329,18330,18331,18332,18333,18334,18335,18336,18337,18338,18339,18340,18341,18342,18343,18344,18345,18346,18347,18348,18349,18350,18351,18352,18353,18354,18355,18356,18357,18358,18359,18360,18361,18362,18363,18364,18365,18366,18367]}
2	particles3d/CBS138crudemembranes-20230302-tomo39__Pma1-168.hdf	{"coord":[-782.0,-238.0,12.0],"idx2d":[18368,18369,18370,18371,18372,18373,18374,18375,18376,18377,18378,18379,18380,18381,18382,18383,18384,18385,18386,18387,18388,18389,18390,18391,18392,18393,18394,18395,18396,18397,18398,18399,18400,18401,18402,18403,18404,18405,18406,18407,18408]}
3	particles3d/CBS138crudemembranes-20230302-tomo39__Pma1-168.hdf	{"coord":[-782.0,442.0,76.0],"idx2d":[18409,18410,18411,18412,18413,18414,18415,18416,18417,18418,18419,18420,18421,18422,18423,18424,18425,18426,18427,18428,18429,18430,18431,18432,18433,18434,18435,18436,18437,18438,18439,18440,18441,18442,18443,18444,18445,18446,18447,18448,18449]}
4	particles3d/CBS138crudemembranes-20230302-tomo39__Pma1-168.hdf	{"coord":[-478.0,582.0,80.0],"idx2d":[18450,18451,18452,18453,18454,18455,18456,18457,18458,18459,18460,18461,18462,18463,18464,18465,18466,18467,18468,18469,18470,18471,18472,18473,18474,18475,18476,18477,18478,18479,18480,18481,18482,18483,18484,18485,18486,18487,18488,18489,18490]}
5	particles3d/CBS138crudemembranes-20230302-tomo39__Pma1-168.hdf	{"coord":[-130.0,854.0,164.0],"idx2d":[18491,18492,18493,18494,18495,18496,18497,18498,18499,18500,18501,18502,18503,18504,18505,18506,18507,18508,18509,18510,18511,18512,18513,18514,18515,18516,18517,18518,18519,18520,18521,18522,18523,18524,18525,18526,18527,18528,18529,18530,18531]}
6	particles3d/CBS138crudemembranes-20230302-tomo39__Pma1-168.hdf	{"coord":[242.0,1030.0,120.0],"idx2d":[18532,18533,18534,18535,18536,18537,18538,18539,18540,18541,18542,18543,18544,18545,18546,18547,18548,18549,18550,18551,18552,18553,18554,18555,18556,18557,18558,18559,18560,18561,18562,18563,18564,18565,18566,18567,18568,18569,18570,18571,18572]}
7	particles3d/CBS138crudemembranes-20230302-tomo39__Pma1-168.hdf	{"coord":[-230.0,-490.0,40.0],"idx2d":[18573,18574,18575,18576,18577,18578,18579,18580,18581,18582,18583,18584,18585,18586,18587,18588,18589,18590,18591,18592,18593,18594,18595,18596,18597,18598,18599,18600,18601,18602,18603,18604,18605,18606,18607,18608,18609,18610,18611,18612,18613]}
8	particles3d/CBS138crudemembranes-20230302-tomo39__Pma1-168.hdf	{"coord":[-186.0,-1402.0,32.0],"idx2d":[18614,18615,18616,18617,18618,18619,18620,18621,18622,18623,18624,18625,18626,18627,18628,18629,18630,18631,18632,18633,18634,18635,18636,18637,18638,18639,18640,18641,18642,18643,18644,18645,18646,18647,18648,18649,18650,18651,18652,18653,18654]}
9	particles3d/CBS138crudemembranes-20230302-tomo39__Pma1-168.hdf	{"coord":[-250.0,-1374.0,32.0],"idx2d":[18655,18656,18657,18658,18659,18660,18661,18662,18663,18664,18665,18666,18667,18668,18669,18670,18671,18672,18673,18674,18675,18676,18677,18678,18679,18680,18681,18682,18683,18684,18685,18686,18687,18688,18689,18690,18691,18692,18693,18694,18695]}
10	particles3d/CBS138crudemembranes-20230302-tomo39__Pma1-168.hdf	{"coord":[-274.0,-1434.0,32.0],"idx2d":[18696,18697,18698,18699,18700,18701,18702,18703,18704,18705,18706,18707,18708,18709,18710,18711,18712,18713,18714,18715,18716,18717,18718,18719,18720,18721,18722,18723,18724,18725,18726,18727,18728,18729,18730,18731,18732,18733,18734,18735,18736]}
11	particles3d/CBS138crudemembranes-20230302-tomo39__Pma1-168.hdf	{"coord":[-934.0,-178.0,-8.0],"idx2d":[18737,18738,18739,18740,18741,18742,18743,18744,18745,18746,18747,18748,18749,18750,18751,18752,18753,18754,18755,18756,18757,18758,18759,18760,18761,18762,18763,18764,18765,18766,18767,18768,18769,18770,18771,18772,18773,18774,18775,18776,18777]}
12	particles3d/CBS138crudemembranes-20230302-tomo39__Pma1-168.hdf	{"coord":[-506.0,358.0,-8.0],"idx2d":[18778,18779,18780,18781,18782,18783,18784,18785,18786,18787,18788,18789,18790,18791,18792,18793,18794,18795,18796,18797,18798,18799,18800,18801,18802,18803,18804,18805,18806,18807,18808,18809,18810,18811,18812,18813,18814,18815,18816,18817,18818]}
13	particles3d/CBS138crudemembranes-20230302-tomo39__Pma1-168.hdf	{"coord":[-1374.0,-194.0,-16.0],"idx2d":[18819,18820,18821,18822,18823,18824,18825,18826,18827,18828,18829,18830,18831,18832,18833,18834,18835,18836,18837,18838,18839,18840,18841,18842,18843,18844,18845,18846,18847,18848,18849,18850,18851,18852,18853,18854,18855,18856,18857,18858,18859]}
14	particles3d/CBS138crudemembranes-20230302-tomo39__Pma1-168.hdf	{"coord":[250.0,1026.0,-84.0],"idx2d":[18860,18861,18862,18863,18864,18865,18866,18867,18868,18869,18870,18871,18872,18873,18874,18875,18876,18877,18878,18879,18880,18881,18882,18883,18884,18885,18886,18887,18888,18889,18890,18891,18892,18893,18894,18895,18896,18897,18898,18899,18900]}
15	particles3d/CBS138crudemembranes-20230302-tomo39__Pma1-168.hdf	{"coord":[158.0,790.0,-84.0],"idx2d":[18901,18902,18903,18904,18905,18906,18907,18908,18909,18910,18911,18912,18913,18914,18915,18916,18917,18918,18919,18920,18921,18922,18923,18924,18925,18926,18927,18928,18929,18930,18931,18932,18933,18934,18935,18936,18937,18938,18939,18940,18941]}
16	particles3d/CBS138crudemembranes-20230302-tomo39__Pma1-168.hdf	{"coord":[178.0,1046.0,-92.0],"idx2d":[18942,18943,18944,18945,18946,18947,18948,18949,18950,18951,18952,18953,18954,18955,18956,18957,18958,18959,18960,18961,18962,18963,18964,18965,18966,18967,18968,18969,18970,18971,18972,18973,18974,18975,18976,18977,18978,18979,18980,18981,18982]}
17	particles3d/CBS138crudemembranes-20230302-tomo39__Pma1-168.hdf	{"coord":[198.0,870.0,-92.0],"idx2d":[18983,18984,18985,18986,18987,18988,18989,18990,18991,18992,18993,18994,18995,18996,18997,18998,18999,19000,19001,19002,19003,19004,19005,19006,19007,19008,19009,19010,19011,19012,19013,19014,19015,19016,19017,19018,19019,19020,19021,19022,19023]}
18	particles3d/CBS138crudemembranes-20230302-tomo39__Pma1-168.hdf	{"coord":[-90.0,842.0,-96.0],"idx2d":[19024,19025,19026,19027,19028,19029,19030,19031,19032,19033,19034,19035,19036,19037,19038,19039,19040,19041,19042,19043,19044,19045,19046,19047,19048,19049,19050,19051,19052,19053,19054,19055,19056,19057,19058,19059,19060,19061,19062,19063,19064]}
19	particles3d/CBS138crudemembranes-20230302-tomo39__Pma1-168.hdf	{"coord":[-222.0,858.0,-92.0],"idx2d":[19065,19066,19067,19068,19069,19070,19071,19072,19073,19074,19075,19076,19077,19078,19079,19080,19081,19082,19083,19084,19085,19086,19087,19088,19089,19090,19091,19092,19093,19094,19095,19096,19097,19098,19099,19100,19101,19102,19103,19104,19105]}
20	particles3d/CBS138crudemembranes-20230302-tomo39__Pma1-168.hdf	{"coord":[-186.0,690.0,-112.0],"idx2d":[19106,19107,19108,19109,19110,19111,19112,19113,19114,19115,19116,19117,19118,19119,19120,19121,19122,19123,19124,19125,19126,19127,19128,19129,19130,19131,19132,19133,19134,19135,19136,19137,19138,19139,19140,19141,19142,19143,19144,19145,19146]}
21	particles3d/CBS138crudemembranes-20230302-tomo39__Pma1-168.hdf	{"coord":[-462.0,54.0,-116.0],"idx2d":[19147,19148,19149,19150,19151,19152,19153,19154,19155,19156,19157,19158,19159,19160,19161,19162,19163,19164,19165,19166,19167,19168,19169,19170,19171,19172,19173,19174,19175,19176,19177,19178,19179,19180,19181,19182,19183,19184,19185,19186,19187]}
22	particles3d/CBS138crudemembranes-20230302-tomo39__Pma1-168.hdf	{"coord":[194.0,-114.0,-124.0],"idx2d":[19188,19189,19190,19191,19192,19193,19194,19195,19196,19197,19198,19199,19200,19201,19202,19203,19204,19205,19206,19207,19208,19209,19210,19211,19212,19213,19214,19215,19216,19217,19218,19219,19220,19221,19222,19223,19224,19225,19226,19227,19228]}
23	particles3d/CBS138crudemembranes-20230302-tomo39__Pma1-168.hdf	{"coord":[-410.0,226.0,-124.0],"idx2d":[19229,19230,19231,19232,19233,19234,19235,19236,19237,19238,19239,19240,19241,19242,19243,19244,19245,19246,19247,19248,19249,19250,19251,19252,19253,19254,19255,19256,19257,19258,19259,19260,19261,19262,19263,19264,19265,19266,19267,19268,19269]}
24	particles3d/CBS138crudemembranes-20230302-tomo39__Pma1-168.hdf	{"coord":[254.0,-18.0,-120.0],"idx2d":[19270,19271,19272,19273,19274,19275,19276,19277,19278,19279,19280,19281,19282,19283,19284,19285,19286,19287,19288,19289,19290,19291,19292,19293,19294,19295,19296,19297,19298,19299,19300,19301,19302,19303,19304,19305,19306,19307,19308,19309,19310]}
25	particles3d/CBS138crudemembranes-20230302-tomo39__Pma1-168.hdf	{"coord":[286.0,298.0,-108.0],"idx2d":[19311,19312,19313,19314,19315,19316,19317,19318,19319,19320,19321,19322,19323,19324,19325,19326,19327,19328,19329,19330,19331,19332,19333,19334,19335,19336,19337,19338,19339,19340,19341,19342,19343,19344,19345,19346,19347,19348,19349,19350,19351]}
26	particles3d/CBS138crudemembranes-20230302-tomo39__Pma1-168.hdf	{"coord":[126.0,298.0,-100.0],"idx2d":[19352,19353,19354,19355,19356,19357,19358,19359,19360,19361,19362,19363,19364,19365,19366,19367,19368,19369,19370,19371,19372,19373,19374,19375,19376,19377,19378,19379,19380,19381,19382,19383,19384,19385,19386,19387,19388,19389,19390,19391,19392]}
27	particles3d/CBS138crudemembranes-20230302-tomo39__Pma1-168.hdf	{"coord":[282.0,-98.0,-104.0],"idx2d":[19393,19394,19395,19396,19397,19398,19399,19400,19401,19402,19403,19404,19405,19406,19407,19408,19409,19410,19411,19412,19413,19414,19415,19416,19417,19418,19419,19420,19421,19422,19423,19424,19425,19426,19427,19428,19429,19430,19431,19432,19433]}
28	particles3d/CBS138crudemembranes-20230302-tomo39__Pma1-168.hdf	{"coord":[-26.0,894.0,-92.0],"idx2d":[19434,19435,19436,19437,19438,19439,19440,19441,19442,19443,19444,19445,19446,19447,19448,19449,19450,19451,19452,19453,19454,19455,19456,19457,19458,19459,19460,19461,19462,19463,19464,19465,19466,19467,19468,19469,19470,19471,19472,19473,19474]}
29	particles3d/CBS138crudemembranes-20230302-tomo39__Pma1-168.hdf	{"coord":[358.0,262.0,-92.0],"idx2d":[19475,19476,19477,19478,19479,19480,19481,19482,19483,19484,19485,19486,19487,19488,19489,19490,19491,19492,19493,19494,19495,19496,19497,19498,19499,19500,19501,19502,19503,19504,19505,19506,19507,19508,19509,19510,19511,19512,19513,19514,19515]}
30	particles3d/CBS138crudemembranes-20230302-tomo39__Pma1-168.hdf	{"coord":[-318.0,1046.0,-80.0],"idx2d":[19516,19517,19518,19519,19520,19521,19522,19523,19524,19525,19526,19527,19528,19529,19530,19531,19532,19533,19534,19535,19536,19537,19538,19539,19540,19541,19542,19543,19544,19545,19546,19547,19548,19549,19550,19551,19552,19553,19554,19555,19556]}
31	particles3d/CBS138crudemembranes-20230302-tomo39__Pma1-168.hdf	{"coord":[-22.0,-262.0,-32.0],"idx2d":[19557,19558,19559,19560,19561,19562,19563,19564,19565,19566,19567,19568,19569,19570,19571,19572,19573,19574,19575,19576,19577,19578,19579,19580,19581,19582,19583,19584,19585,19586,19587,19588,19589,19590,19591,19592,19593,19594,19595,19596,19597]}
32	particles3d/CBS138crudemembranes-20230302-tomo39__Pma1-168.hdf	{"coord":[-1290.0,-354.0,4.0],"idx2d":[19598,19599,19600,19601,19602,19603,19604,19605,19606,19607,19608,19609,19610,19611,19612,19613,19614,19615,19616,19617,19618,19619,19620,19621,19622,19623,19624,19625,19626,19627,19628,19629,19630,19631,19632,19633,19634,19635,19636,19637,19638]}
33	particles3d/CBS138crudemembranes-20230302-tomo39__Pma1-168.hdf	{"coord":[-1390.0,-254.0,4.0],"idx2d":[19639,19640,19641,19642,19643,19644,19645,19646,19647,19648,19649,19650,19651,19652,19653,19654,19655,19656,19657,19658,19659,19660,19661,19662,19663,19664,19665,19666,19667,19668,19669,19670,19671,19672,19673,19674,19675,19676,19677,19678,19679]}
34	particles3d/CBS138crudemembranes-20230302-tomo39__Pma1-168.hdf	{"coord":[-1458.0,-206.0,4.0],"idx2d":[19680,19681,19682,19683,19684,19685,19686,19687,19688,19689,19690,19691,19692,19693,19694,19695,19696,19697,19698,19699,19700,19701,19702,19703,19704,19705,19706,19707,19708,19709,19710,19711,19712,19713,19714,19715,19716,19717,19718,19719,19720]}
35	particles3d/CBS138crudemembranes-20230302-tomo39__Pma1-168.hdf	{"coord":[-1246.0,-226.0,4.0],"idx2d":[19721,19722,19723,19724,19725,19726,19727,19728,19729,19730,19731,19732,19733,19734,19735,19736,19737,19738,19739,19740,19741,19742,19743,19744,19745,19746,19747,19748,19749,19750,19751,19752,19753,19754,19755,19756,19757,19758,19759,19760,19761]}
36	particles3d/CBS138crudemembranes-20230302-tomo39__Pma1-168.hdf	{"coord":[-1334.0,-306.0,12.0],"idx2d":[19762,19763,19764,19765,19766,19767,19768,19769,19770,19771,19772,19773,19774,19775,19776,19777,19778,19779,19780,19781,19782,19783,19784,19785,19786,19787,19788,19789,19790,19791,19792,19793,19794,19795,19796,19797,19798,19799,19800,19801,19802]}
37	particles3d/CBS138crudemembranes-20230302-tomo39__Pma1-168.hdf	{"coord":[106.0,-550.0,80.0],"idx2d":[19803,19804,19805,19806,19807,19808,19809,19810,19811,19812,19813,19814,19815,19816,19817,19818,19819,19820,19821,19822,19823,19824,19825,19826,19827,19828,19829,19830,19831,19832,19833,19834,19835,19836,19837,19838,19839,19840,19841,19842,19843]}
38	particles3d/CBS138crudemembranes-20230302-tomo39__Pma1-168.hdf	{"coord":[-426.0,-946.0,80.0],"idx2d":[19844,19845,19846,19847,19848,19849,19850,19851,19852,19853,19854,19855,19856,19857,19858,19859,19860,19861,19862,19863,19864,19865,19866,19867,19868,19869,19870,19871,19872,19873,19874,19875,19876,19877,19878,19879,19880,19881,19882,19883,19884]}
39	particles3d/CBS138crudemembranes-20230302-tomo39__Pma1-168.hdf	{"coord":[-102.0,506.0,68.0],"idx2d":[19885,19886,19887,19888,19889,19890,19891,19892,19893,19894,19895,19896,19897,19898,19899,19900,19901,19902,19903,19904,19905,19906,19907,19908,19909,19910,19911,19912,19913,19914,19915,19916,19917,19918,19919,19920,19921,19922,19923,19924,19925]}
40	particles3d/CBS138crudemembranes-20230302-tomo39__Pma1-168.hdf	{"coord":[134.0,-242.0,-12.0],"idx2d":[19926,19927,19928,19929,19930,19931,19932,19933,19934,19935,19936,19937,19938,19939,19940,19941,19942,19943,19944,19945,19946,19947,19948,19949,19950,19951,19952,19953,19954,19955,19956,19957,19958,19959,19960,19961,19962,19963,19964,19965,19966]}
41	particles3d/CBS138crudemembranes-20230302-tomo39__Pma1-168.hdf	{"coord":[74.0,-270.0,-32.0],"idx2d":[19967,19968,19969,19970,19971,19972,19973,19974,19975,19976,19977,19978,19979,19980,19981,19982,19983,19984,19985,19986,19987,19988,19989,19990,19991,19992,19993,19994,19995,19996,19997,19998,19999,20000,20001,20002,20003,20004,20005,20006,20007]}
42	particles3d/CBS138crudemembranes-20230302-tomo39__Pma1-168.hdf	{"coord":[-222.0,-274.0,-96.0],"idx2d":[20008,20009,20010,20011,20012,20013,20014,20015,20016,20017,20018,20019,20020,20021,20022,20023,20024,20025,20026,20027,20028,20029,20030,20031,20032,20033,20034,20035,20036,20037,20038,20039,20040,20041,20042,20043,20044,20045,20046,20047,20048]}
43	particles3d/CBS138crudemembranes-20230302-tomo39__Pma1-168.hdf	{"coord":[-382.0,1022.0,-128.0],"idx2d":[20049,20050,20051,20052,20053,20054,20055,20056,20057,20058,20059,20060,20061,20062,20063,20064,20065,20066,20067,20068,20069,20070,20071,20072,20073,20074,20075,20076,20077,20078,20079,20080,20081,20082,20083,20084,20085,20086,20087,20088,20089]}
44	particles3d/CBS138crudemembranes-20230302-tomo39__Pma1-168.hdf	{"coord":[-842.0,-46.0,-128.0],"idx2d":[20090,20091,20092,20093,20094,20095,20096,20097,20098,20099,20100,20101,20102,20103,20104,20105,20106,20107,20108,20109,20110,20111,20112,20113,20114,20115,20116,20117,20118,20119,20120,20121,20122,20123,20124,20125,20126,20127,20128,20129,20130]}
45	particles3d/CBS138crudemembranes-20230302-tomo39__Pma1-168.hdf	{"coord":[-574.0,730.0,-92.0],"idx2d":[20131,20132,20133,20134,20135,20136,20137,20138,20139,20140,20141,20142,20143,20144,20145,20146,20147,20148,20149,20150,20151,20152,20153,20154,20155,20156,20157,20158,20159,20160,20161,20162,20163,20164,20165,20166,20167,20168,20169,20170,20171]}
46	particles3d/CBS138crudemembranes-20230302-tomo39__Pma1-168.hdf	{"coord":[-286.0,698.0,-92.0],"idx2d":[20172,20173,20174,20175,20176,20177,20178,20179,20180,20181,20182,20183,20184,20185,20186,20187,20188,20189,20190,20191,20192,20193,20194,20195,20196,20197,20198,20199,20200,20201,20202,20203,20204,20205,20206,20207,20208,20209,20210,20211,20212]}
47	particles3d/CBS138crudemembranes-20230302-tomo39__Pma1-168.hdf	{"coord":[-338.0,1146.0,-76.0],"idx2d":[20213,20214,20215,20216,20217,20218,20219,20220,20221,20222,20223,20224,20225,20226,20227,20228,20229,20230,20231,20232,20233,20234,20235,20236,20237,20238,20239,20240,20241,20242,20243,20244,20245,20246,20247,20248,20249,20250,20251,20252,20253]}
48	particles3d/CBS138crudemembranes-20230302-tomo39__Pma1-168.hdf	{"coord":[-1306.0,-186.0,-36.0],"idx2d":[20254,20255,20256,20257,20258,20259,20260,20261,20262,20263,20264,20265,20266,20267,20268,20269,20270,20271,20272,20273,20274,20275,20276,20277,20278,20279,20280,20281,20282,20283,20284,20285,20286,20287,20288,20289,20290,20291,20292,20293,20294]}
49	particles3d/CBS138crudemembranes-20230302-tomo39__Pma1-168.hdf	{"coord":[178.0,-422.0,32.0],"idx2d":[20295,20296,20297,20298,20299,20300,20301,20302,20303,20304,20305,20306,20307,20308,20309,20310,20311,20312,20313,20314,20315,20316,20317,20318,20319,20320,20321,20322,20323,20324,20325,20326,20327,20328,20329,20330,20331,20332,20333,20334,20335]}
50	particles3d/CBS138crudemembranes-20230302-tomo39__Pma1-168.hdf	{"coord":[-26.0,414.0,80.0],"idx2d":[20336,20337,20338,20339,20340,20341,20342,20343,20344,20345,20346,20347,20348,20349,20350,20351,20352,20353,20354,20355,20356,20357,20358,20359,20360,20361,20362,20363,20364,20365,20366,20367,20368,20369,20370,20371,20372,20373,20374,20375,20376]}
51	particles3d/CBS138crudemembranes-20230302-tomo39__Pma1-168.hdf	{"coord":[-874.0,-230.0,24.0],"idx2d":[20377,20378,20379,20380,20381,20382,20383,20384,20385,20386,20387,20388,20389,20390,20391,20392,20393,20394,20395,20396,20397,20398,20399,20400,20401,20402,20403,20404,20405,20406,20407,20408,20409,20410,20411,20412,20413,20414,20415,20416,20417]}
0	particles3d/CBS138crudemembranes-20230302-tomo45__Pma1-168.hdf	{"coord":[-1166.0,-446.0,8.0],"idx2d":[20418,20419,20420,20421,20422,20423,20424,20425,20426,20427,20428,20429,20430,20431,20432,20433,20434,20435,20436,20437,20438,20439,20440,20441,20442,20443,20444,20445,20446,20447,20448,20449,20450,20451,20452,20453,20454,20455,20456,20457,20458]}
1	particles3d/CBS138crudemembranes-20230302-tomo45__Pma1-168.hdf	{"coord":[-1666.0,54.0,28.0],"idx2d":[20459,20460,20461,20462,20463,20464,20465,20466,20467,20468,20469,20470,20471,20472,20473,20474,20475,20476,20477,20478,20479,20480,20481,20482,20483,20484,20485,20486,20487,20488,20489,20490,20491,20492,20493,20494,20495,20496,20497,20498,20499]}
2	particles3d/CBS138crudemembranes-20230302-tomo45__Pma1-168.hdf	{"coord":[-1638.0,-2.0,28.0],"idx2d":[20500,20501,20502,20503,20504,20505,20506,20507,20508,20509,20510,20511,20512,20513,20514,20515,20516,20517,20518,20519,20520,20521,20522,20523,20524,20525,20526,20527,20528,20529,20530,20531,20532,20533,20534,20535,20536,20537,20538,20539,20540]}
3	particles3d/CBS138crudemembranes-20230302-tomo45__Pma1-168.hdf	{"coord":[-1262.0,-10.0,52.0],"idx2d":[20541,20542,20543,20544,20545,20546,20547,20548,20549,20550,20551,20552,20553,20554,20555,20556,20557,20558,20559,20560,20561,20562,20563,20564,20565,20566,20567,20568,20569,20570,20571,20572,20573,20574,20575,20576,20577,20578,20579,20580,20581]}
4	particles3d/CBS138crudemembranes-20230302-tomo45__Pma1-168.hdf	{"coord":[-1290.0,186.0,64.0],"idx2d":[20582,20583,20584,20585,20586,20587,20588,20589,20590,20591,20592,20593,20594,20595,20596,20597,20598,20599,20600,20601,20602,20603,20604,20605,20606,20607,20608,20609,20610,20611,20612,20613,20614,20615,20616,20617,20618,20619,20620,20621,20622]}
5	particles3d/CBS138crudemembranes-20230302-tomo45__Pma1-168.hdf	{"coord":[-1286.0,246.0,60.0],"idx2d":[20623,20624,20625,20626,20627,20628,20629,20630,20631,20632,20633,20634,20635,20636,20637,20638,20639,20640,20641,20642,20643,20644,20645,20646,20647,20648,20649,20650,20651,20652,20653,20654,20655,20656,20657,20658,20659,20660,20661,20662,20663]}
6	particles3d/CBS138crudemembranes-20230302-tomo45__Pma1-168.hdf	{"coord":[-1214.0,474.0,84.0],"idx2d":[20664,20665,20666,20667,20668,20669,20670,20671,20672,20673,20674,20675,20676,20677,20678,20679,20680,20681,20682,20683,20684,20685,20686,20687,20688,20689,20690,20691,20692,20693,20694,20695,20696,20697,20698,20699,20700,20701,20702,20703,20704]}
7	particles3d/CBS138crudemembranes-20230302-tomo45__Pma1-168.hdf	{"coord":[-1282.0,490.0,76.0],"idx2d":[20705,20706,20707,20708,20709,20710,20711,20712,20713,20714,20715,20716,20717,20718,20719,20720,20721,20722,20723,20724,20725,20726,20727,20728,20729,20730,20731,20732,20733,20734,20735,20736,20737,20738,20739,20740,20741,20742,20743,20744,20745]}
8	particles3d/CBS138crudemembranes-20230302-tomo45__Pma1-168.hdf	{"coord":[-1266.0,426.0,76.0],"idx2d":[20746,20747,20748,20749,20750,20751,20752,20753,20754,20755,20756,20757,20758,20759,20760,20761,20762,20763,20764,20765,20766,20767,20768,20769,20770,20771,20772,20773,20774,20775,20776,20777,20778,20779,20780,20781,20782,20783,20784,20785,20786]}
9	particles3d/CBS138crudemembranes-20230302-tomo45__Pma1-168.hdf	{"coord":[-1234.0,290.0,88.0],"idx2d":[20787,20788,20789,20790,20791,20792,20793,20794,20795,20796,20797,20798,20799,20800,20801,20802,20803,20804,20805,20806,20807,20808,20809,20810,20811,20812,20813,20814,20815,20816,20817,20818,20819,20820,20821,20822,20823,20824,20825,20826,20827]}
10	particles3d/CBS138crudemembranes-20230302-tomo45__Pma1-168.hdf	{"coord":[-1250.0,362.0,88.0],"idx2d":[20828,20829,20830,20831,20832,20833,20834,20835,20836,20837,20838,20839,20840,20841,20842,20843,20844,20845,20846,20847,20848,20849,20850,20851,20852,20853,20854,20855,20856,20857,20858,20859,20860,20861,20862,20863,20864,20865,20866,20867,20868]}
11	particles3d/CBS138crudemembranes-20230302-tomo45__Pma1-168.hdf	{"coord":[-1162.0,522.0,80.0],"idx2d":[20869,20870,20871,20872,20873,20874,20875,20876,20877,20878,20879,20880,20881,20882,20883,20884,20885,20886,20887,20888,20889,20890,20891,20892,20893,20894,20895,20896,20897,20898,20899,20900,20901,20902,20903,20904,20905,20906,20907,20908,20909]}
12	particles3d/CBS138crudemembranes-20230302-tomo45__Pma1-168.hdf	{"coord":[-1218.0,222.0,80.0],"idx2d":[20910,20911,20912,20913,20914,20915,20916,20917,20918,20919,20920,20921,20922,20923,20924,20925,20926,20927,20928,20929,20930,20931,20932,20933,20934,20935,20936,20937,20938,20939,20940,20941,20942,20943,20944,20945,20946,20947,20948,20949,20950]}
13	particles3d/CBS138crudemembranes-20230302-tomo45__Pma1-168.hdf	{"coord":[-1130.0,382.0,88.0],"idx2d":[20951,20952,20953,20954,20955,20956,20957,20958,20959,20960,20961,20962,20963,20964,20965,20966,20967,20968,20969,20970,20971,20972,20973,20974,20975,20976,20977,20978,20979,20980,20981,20982,20983,20984,20985,20986,20987,20988,20989,20990,20991]}
14	particles3d/CBS138crudemembranes-20230302-tomo45__Pma1-168.hdf	{"coord":[-1118.0,166.0,96.0],"idx2d":[20992,20993,20994,20995,20996,20997,20998,20999,21000,21001,21002,21003,21004,21005,21006,21007,21008,21009,21010,21011,21012,21013,21014,21015,21016,21017,21018,21019,21020,21021,21022,21023,21024,21025,21026,21027,21028,21029,21030,21031,21032]}
15	particles3d/CBS138crudemembranes-20230302-tomo45__Pma1-168.hdf	{"coord":[-570.0,542.0,120.0],"idx2d":[21033,21034,21035,21036,21037,21038,21039,21040,21041,21042,21043,21044,21045,21046,21047,21048,21049,21050,21051,21052,21053,21054,21055,21056,21057,21058,21059,21060,21061,21062,21063,21064,21065,21066,21067,21068,21069,21070,21071,21072,21073]}
16	particles3d/CBS138crudemembranes-20230302-tomo45__Pma1-168.hdf	{"coord":[-514.0,574.0,124.0],"idx2d":[21074,21075,21076,21077,21078,21079,21080,21081,21082,21083,21084,21085,21086,21087,21088,21089,21090,21091,21092,21093,21094,21095,21096,21097,21098,21099,21100,21101,21102,21103,21104,21105,21106,21107,21108,21109,21110,21111,21112,21113,21114]}
17	particles3d/CBS138crudemembranes-20230302-tomo45__Pma1-168.hdf	{"coord":[-478.0,530.0,124.0],"idx2d":[21115,21116,21117,21118,21119,21120,21121,21122,21123,21124,21125,21126,21127,21128,21129,21130,21131,21132,21133,21134,21135,21136,21137,21138,21139,21140,21141,21142,21143,21144,21145,21146,21147,21148,21149,21150,21151,21152,21153,21154,21155]}
18	particles3d/CBS138crudemembranes-20230302-tomo45__Pma1-168.hdf	{"coord":[-254.0,-234.0,128.0],"idx2d":[21156,21157,21158,21159,21160,21161,21162,21163,21164,21165,21166,21167,21168,21169,21170,21171,21172,21173,21174,21175,21176,21177,21178,21179,21180,21181,21182,21183,21184,21185,21186,21187,21188,21189,21190,21191,21192,21193,21194,21195,21196]}
19	particles3d/CBS138crudemembranes-20230302-tomo45__Pma1-168.hdf	{"coord":[-318.0,-210.0,128.0],"idx2d":[21197,21198,21199,21200,21201,21202,21203,21204,21205,21206,21207,21208,21209,21210,21211,21212,21213,21214,21215,21216,21217,21218,21219,21220,21221,21222,21223,21224,21225,21226,21227,21228,21229,21230,21231,21232,21233,21234,21235,21236,21237]}
20	particles3d/CBS138crudemembranes-20230302-tomo45__Pma1-168.hdf	{"coord":[-306.0,-278.0,136.0],"idx2d":[21238,21239,21240,21241,21242,21243,21244,21245,21246,21247,21248,21249,21250,21251,21252,21253,21254,21255,21256,21257,21258,21259,21260,21261,21262,21263,21264,21265,21266,21267,21268,21269,21270,21271,21272,21273,21274,21275,21276,21277,21278]}
21	particles3d/CBS138crudemembranes-20230302-tomo45__Pma1-168.hdf	{"coord":[-370.0,-254.0,140.0],"idx2d":[21279,21280,21281,21282,21283,21284,21285,21286,21287,21288,21289,21290,21291,21292,21293,21294,21295,21296,21297,21298,21299,21300,21301,21302,21303,21304,21305,21306,21307,21308,21309,21310,21311,21312,21313,21314,21315,21316,21317,21318,21319]}
22	particles3d/CBS138crudemembranes-20230302-tomo45__Pma1-168.hdf	{"coord":[398.0,-1014.0,156.0],"idx2d":[21320,21321,21322,21323,21324,21325,21326,21327,21328,21329,21330,21331,21332,21333,21334,21335,21336,21337,21338,21339,21340,21341,21342,21343,21344,21345,21346,21347,21348,21349,21350,21351,21352,21353,21354,21355,21356,21357,21358,21359,21360]}
23	particles3d/CBS138crudemembranes-20230302-tomo45__Pma1-168.hdf	{"coord":[462.0,-1026.0,172.0],"idx2d":[21361,21362,21363,21364,21365,21366,21367,21368,21369,21370,21371,21372,21373,21374,21375,21376,21377,21378,21379,21380,21381,21382,21383,21384,21385,21386,21387,21388,21389,21390,21391,21392,21393,21394,21395,21396,21397,21398,21399,21400,21401]}
24	particles3d/CBS138crudemembranes-20230302-tomo45__Pma1-168.hdf	{"coord":[434.0,-1146.0,180.0],"idx2d":[21402,21403,21404,21405,21406,21407,21408,21409,21410,21411,21412,21413,21414,21415,21416,21417,21418,21419,21420,21421,21422,21423,21424,21425,21426,21427,21428,21429,21430,21431,21432,21433,21434,21435,21436,21437,21438,21439,21440,21441,21442]}
25	particles3d/CBS138crudemembranes-20230302-tomo45__Pma1-168.hdf	{"coord":[530.0,-1046.0,176.0],"idx2d":[21443,21444,21445,21446,21447,21448,21449,21450,21451,21452,21453,21454,21455,21456,21457,21458,21459,21460,21461,21462,21463,21464,21465,21466,21467,21468,21469,21470,21471,21472,21473,21474,21475,21476,21477,21478,21479,21480,21481,21482,21483]}
26	particles3d/CBS138crudemembranes-20230302-tomo45__Pma1-168.hdf	{"coord":[598.0,-1062.0,176.0],"idx2d":[21484,21485,21486,21487,21488,21489,21490,21491,21492,21493,21494,21495,21496,21497,21498,21499,21500,21501,21502,21503,21504,21505,21506,21507,21508,21509,21510,21511,21512,21513,21514,21515,21516,21517,21518,21519,21520,21521,21522,21523,21524]}
27	particles3d/CBS138crudemembranes-20230302-tomo45__Pma1-168.hdf	{"coord":[770.0,-626.0,192.0],"idx2d":[21525,21526,21527,21528,21529,21530,21531,21532,21533,21534,21535,21536,21537,21538,21539,21540,21541,21542,21543,21544,21545,21546,21547,21548,21549,21550,21551,21552,21553,21554,21555,21556,21557,21558,21559,21560,21561,21562,21563,21564,21565]}
28	particles3d/CBS138crudemembranes-20230302-tomo45__Pma1-168.hdf	{"coord":[798.0,-770.0,192.0],"idx2d":[21566,21567,21568,21569,21570,21571,21572,21573,21574,21575,21576,21577,21578,21579,21580,21581,21582,21583,21584,21585,21586,21587,21588,21589,21590,21591,21592,21593,21594,21595,21596,21597,21598,21599,21600,21601,21602,21603,21604,21605,21606]}
29	particles3d/CBS138crudemembranes-20230302-tomo45__Pma1-168.hdf	{"coord":[786.0,-694.0,192.0],"idx2d":[21607,21608,21609,21610,21611,21612,21613,21614,21615,21616,21617,21618,21619,21620,21621,21622,21623,21624,21625,21626,21627,21628,21629,21630,21631,21632,21633,21634,21635,21636,21637,21638,21639,21640,21641,21642,21643,21644,21645,21646,21647]}
30	particles3d/CBS138crudemembranes-20230302-tomo45__Pma1-168.hdf	{"coord":[1006.0,-806.0,200.0],"idx2d":[21648,21649,21650,21651,21652,21653,21654,21655,21656,21657,21658,21659,21660,21661,21662,21663,21664,21665,21666,21667,21668,21669,21670,21671,21672,21673,21674,21675,21676,21677,21678,21679,21680,21681,21682,21683,21684,21685,21686,21687,21688]}
31	particles3d/CBS138crudemembranes-20230302-tomo45__Pma1-168.hdf	{"coord":[970.0,-678.0,212.0],"idx2d":[21689,21690,21691,21692,21693,21694,21695,21696,21697,21698,21699,21700,21701,21702,21703,21704,21705,21706,21707,21708,21709,21710,21711,21712,21713,21714,21715,21716,21717,21718,21719,21720,21721,21722,21723,21724,21725,21726,21727,21728,21729]}
32	particles3d/CBS138crudemembranes-20230302-tomo45__Pma1-168.hdf	{"coord":[1062.0,-762.0,204.0],"idx2d":[21730,21731,21732,21733,21734,21735,21736,21737,21738,21739,21740,21741,21742,21743,21744,21745,21746,21747,21748,21749,21750,21751,21752,21753,21754,21755,21756,21757,21758,21759,21760,21761,21762,21763,21764,21765,21766,21767,21768,21769,21770]}
33	particles3d/CBS138crudemembranes-20230302-tomo45__Pma1-168.hdf	{"coord":[1042.0,-702.0,204.0],"idx2d":[21771,21772,21773,21774,21775,21776,21777,21778,21779,21780,21781,21782,21783,21784,21785,21786,21787,21788,21789,21790,21791,21792,21793,21794,21795,21796,21797,21798,21799,21800,21801,21802,21803,21804,21805,21806,21807,21808,21809,21810,21811]}
34	particles3d/CBS138crudemembranes-20230302-tomo45__Pma1-168.hdf	{"coord":[986.0,-746.0,204.0],"idx2d":[21812,21813,21814,21815,21816,21817,21818,21819,21820,21821,21822,21823,21824,21825,21826,21827,21828,21829,21830,21831,21832,21833,21834,21835,21836,21837,21838,21839,21840,21841,21842,21843,21844,21845,21846,21847,21848,21849,21850,21851,21852]}
35	particles3d/CBS138crudemembranes-20230302-tomo45__Pma1-168.hdf	{"coord":[898.0,-662.0,212.0],"idx2d":[21853,21854,21855,21856,21857,21858,21859,21860,21861,21862,21863,21864,21865,21866,21867,21868,21869,21870,21871,21872,21873,21874,21875,21876,21877,21878,21879,21880,21881,21882,21883,21884,21885,21886,21887,21888,21889,21890,21891,21892,21893]}
36	particles3d/CBS138crudemembranes-20230302-tomo45__Pma1-168.hdf	{"coord":[838.0,-638.0,200.0],"idx2d":[21894,21895,21896,21897,21898,21899,21900,21901,21902,21903,21904,21905,21906,21907,21908,21909,21910,21911,21912,21913,21914,21915,21916,21917,21918,21919,21920,21921,21922,21923,21924,21925,21926,21927,21928,21929,21930,21931,21932,21933,21934]}
37	particles3d/CBS138crudemembranes-20230302-tomo45__Pma1-168.hdf	{"coord":[886.0,-594.0,204.0],"idx2d":[21935,21936,21937,21938,21939,21940,21941,21942,21943,21944,21945,21946,21947,21948,21949,21950,21951,21952,21953,21954,21955,21956,21957,21958,21959,21960,21961,21962,21963,21964,21965,21966,21967,21968,21969,21970,21971,21972,21973,21974,21975]}
38	particles3d/CBS138crudemembranes-20230302-tomo45__Pma1-168.hdf	{"coord":[1286.0,-466.0,204.0],"idx2d":[21976,21977,21978,21979,21980,21981,21982,21983,21984,21985,21986,21987,21988,21989,21990,21991,21992,21993,21994,21995,21996,21997,21998,21999,22000,22001,22002,22003,22004,22005,22006,22007,22008,22009,22010,22011,22012,22013,22014,22015,22016]}
39	particles3d/CBS138crudemembranes-20230302-tomo45__Pma1-168.hdf	{"coord":[1234.0,-498.0,204.0],"idx2d":[22017,22018,22019,22020,22021,22022,22023,22024,22025,22026,22027,22028,22029,22030,22031,22032,22033,22034,22035,22036,22037,22038,22039,22040,22041,22042,22043,22044,22045,22046,22047,22048,22049,22050,22051,22052,22053,22054,22055,22056,22057]}
40	particles3d/CBS138crudemembranes-20230302-tomo45__Pma1-168.hdf	{"coord":[1358.0,-522.0,216.0],"idx2d":[22058,22059,22060,22061,22062,22063,22064,22065,22066,22067,22068,22069,22070,22071,22072,22073,22074,22075,22076,22077,22078,22079,22080,22081,22082,22083,22084,22085,22086,22087,22088,22089,22090,22091,22092,22093,22094,22095,22096,22097,22098]}
41	particles3d/CBS138crudemembranes-20230302-tomo45__Pma1-168.hdf	{"coord":[1682.0,-410.0,228.0],"idx2d":[22099,22100,22101,22102,22103,22104,22105,22106,22107,22108,22109,22110,22111,22112,22113,22114,22115,22116,22117,22118,22119,22120,22121,22122,22123,22124,22125,22126,22127,22128,22129,22130,22131,22132,22133,22134,22135,22136,22137,22138,22139]}
42	particles3d/CBS138crudemembranes-20230302-tomo45__Pma1-168.hdf	{"coord":[1634.0,-514.0,228.0],"idx2d":[22140,22141,22142,22143,22144,22145,22146,22147,22148,22149,22150,22151,22152,22153,22154,22155,22156,22157,22158,22159,22160,22161,22162,22163,22164,22165,22166,22167,22168,22169,22170,22171,22172,22173,22174,22175,22176,22177,22178,22179,22180]}
43	particles3d/CBS138crudemembranes-20230302-tomo45__Pma1-168.hdf	{"coord":[1726.0,126.0,240.0],"idx2d":[22181,22182,22183,22184,22185,22186,22187,22188,22189,22190,22191,22192,22193,22194,22195,22196,22197,22198,22199,22200,22201,22202,22203,22204,22205,22206,22207,22208,22209,22210,22211,22212,22213,22214,22215,22216,22217,22218,22219,22220,22221]}
44	particles3d/CBS138crudemembranes-20230302-tomo45__Pma1-168.hdf	{"coord":[1738.0,190.0,240.0],"idx2d":[22222,22223,22224,22225,22226,22227,22228,22229,22230,22231,22232,22233,22234,22235,22236,22237,22238,22239,22240,22241,22242,22243,22244,22245,22246,22247,22248,22249,22250,22251,22252,22253,22254,22255,22256,22257,22258,22259,22260,22261,22262]}
45	particles3d/CBS138crudemembranes-20230302-tomo45__Pma1-168.hdf	{"coord":[1862.0,166.0,240.0],"idx2d":[22263,22264,22265,22266,22267,22268,22269,22270,22271,22272,22273,22274,22275,22276,22277,22278,22279,22280,22281,22282,22283,22284,22285,22286,22287,22288,22289,22290,22291,22292,22293,22294,22295,22296,22297,22298,22299,22300,22301,22302,22303]}
46	particles3d/CBS138crudemembranes-20230302-tomo45__Pma1-168.hdf	{"coord":[1702.0,-354.0,248.0],"idx2d":[22304,22305,22306,22307,22308,22309,22310,22311,22312,22313,22314,22315,22316,22317,22318,22319,22320,22321,22322,22323,22324,22325,22326,22327,22328,22329,22330,22331,22332,22333,22334,22335,22336,22337,22338,22339,22340,22341,22342,22343,22344]}
47	particles3d/CBS138crudemembranes-20230302-tomo45__Pma1-168.hdf	{"coord":[1802.0,-542.0,276.0],"idx2d":[22345,22346,22347,22348,22349,22350,22351,22352,22353,22354,22355,22356,22357,22358,22359,22360,22361,22362,22363,22364,22365,22366,22367,22368,22369,22370,22371,22372,22373,22374,22375,22376,22377,22378,22379,22380,22381,22382,22383,22384,22385]}
48	particles3d/CBS138crudemembranes-20230302-tomo45__Pma1-168.hdf	{"coord":[1742.0,-582.0,276.0],"idx2d":[22386,22387,22388,22389,22390,22391,22392,22393,22394,22395,22396,22397,22398,22399,22400,22401,22402,22403,22404,22405,22406,22407,22408,22409,22410,22411,22412,22413,22414,22415,22416,22417,22418,22419,22420,22421,22422,22423,22424,22425,22426]}
49	particles3d/CBS138crudemembranes-20230302-tomo45__Pma1-168.hdf	{"coord":[1802.0,-614.0,276.0],"idx2d":[22427,22428,22429,22430,22431,22432,22433,22434,22435,22436,22437,22438,22439,22440,22441,22442,22443,22444,22445,22446,22447,22448,22449,22450,22451,22452,22453,22454,22455,22456,22457,22458,22459,22460,22461,22462,22463,22464,22465,22466,22467]}
50	particles3d/CBS138crudemembranes-20230302-tomo45__Pma1-168.hdf	{"coord":[1858.0,-402.0,276.0],"idx2d":[22468,22469,22470,22471,22472,22473,22474,22475,22476,22477,22478,22479,22480,22481,22482,22483,22484,22485,22486,22487,22488,22489,22490,22491,22492,22493,22494,22495,22496,22497,22498,22499,22500,22501,22502,22503,22504,22505,22506,22507,22508]}
51	particles3d/CBS138crudemembranes-20230302-tomo45__Pma1-168.hdf	{"coord":[1802.0,-398.0,252.0],"idx2d":[22509,22510,22511,22512,22513,22514,22515,22516,22517,22518,22519,22520,22521,22522,22523,22524,22525,22526,22527,22528,22529,22530,22531,22532,22533,22534,22535,22536,22537,22538,22539,22540,22541,22542,22543,22544,22545,22546,22547,22548,22549]}
52	particles3d/CBS138crudemembranes-20230302-tomo45__Pma1-168.hdf	{"coord":[1870.0,-326.0,256.0],"idx2d":[22550,22551,22552,22553,22554,22555,22556,22557,22558,22559,22560,22561,22562,22563,22564,22565,22566,22567,22568,22569,22570,22571,22572,22573,22574,22575,22576,22577,22578,22579,22580,22581,22582,22583,22584,22585,22586,22587,22588,22589,22590]}
53	particles3d/CBS138crudemembranes-20230302-tomo45__Pma1-168.hdf	{"coord":[1674.0,170.0,224.0],"idx2d":[22591,22592,22593,22594,22595,22596,22597,22598,22599,22600,22601,22602,22603,22604,22605,22606,22607,22608,22609,22610,22611,22612,22613,22614,22615,22616,22617,22618,22619,22620,22621,22622,22623,22624,22625,22626,22627,22628,22629,22630,22631]}
54	particles3d/CBS138crudemembranes-20230302-tomo45__Pma1-168.hdf	{"coord":[1662.0,102.0,224.0],"idx2d":[22632,22633,22634,22635,22636,22637,22638,22639,22640,22641,22642,22643,22644,22645,22646,22647,22648,22649,22650,22651,22652,22653,22654,22655,22656,22657,22658,22659,22660,22661,22662,22663,22664,22665,22666,22667,22668,22669,22670,22671,22672]}
55	particles3d/CBS138crudemembranes-20230302-tomo45__Pma1-168.hdf	{"coord":[1806.0,214.0,240.0],"idx2d":[22673,22674,22675,22676,22677,22678,22679,22680,22681,22682,22683,22684,22685,22686,22687,22688,22689,22690,22691,22692,22693,22694,22695,22696,22697,22698,22699,22700,22701,22702,22703,22704,22705,22706,22707,22708,22709,22710,22711,22712,22713]}
56	particles3d/CBS138crudemembranes-20230302-tomo45__Pma1-168.hdf	{"coord":[1710.0,54.0,220.0],"idx2d":[22714,22715,22716,22717,22718,22719,22720,22721,22722,22723,22724,22725,22726,22727,22728,22729,22730,22731,22732,22733,22734,22735,22736,22737,22738,22739,22740,22741,22742,22743,22744,22745,22746,22747,22748,22749,22750,22751,22752,22753,22754]}
57	particles3d/CBS138crudemembranes-20230302-tomo45__Pma1-168.hdf	{"coord":[934.0,-794.0,192.0],"idx2d":[22755,22756,22757,22758,22759,22760,22761,22762,22763,22764,22765,22766,22767,22768,22769,22770,22771,22772,22773,22774,22775,22776,22777,22778,22779,22780,22781,22782,22783,22784,22785,22786,22787,22788,22789,22790,22791,22792,22793,22794,22795]}
58	particles3d/CBS138crudemembranes-20230302-tomo45__Pma1-168.hdf	{"coord":[858.0,-714.0,196.0],"idx2d":[22796,22797,22798,22799,22800,22801,22802,22803,22804,22805,22806,22807,22808,22809,22810,22811,22812,22813,22814,22815,22816,22817,22818,22819,22820,22821,22822,22823,22824,22825,22826,22827,22828,22829,22830,22831,22832,22833,22834,22835,22836]}
59	particles3d/CBS138crudemembranes-20230302-tomo45__Pma1-168.hdf	{"coord":[982.0,-558.0,184.0],"idx2d":[22837,22838,22839,22840,22841,22842,22843,22844,22845,22846,22847,22848,22849,22850,22851,22852,22853,22854,22855,22856,22857,22858,22859,22860,22861,22862,22863,22864,22865,22866,22867,22868,22869,22870,22871,22872,22873,22874,22875,22876,22877]}
60	particles3d/CBS138crudemembranes-20230302-tomo45__Pma1-168.hdf	{"coord":[582.0,-990.0,164.0],"idx2d":[22878,22879,22880,22881,22882,22883,22884,22885,22886,22887,22888,22889,22890,22891,22892,22893,22894,22895,22896,22897,22898,22899,22900,22901,22902,22903,22904,22905,22906,22907,22908,22909,22910,22911,22912,22913,22914,22915,22916,22917,22918]}
61	particles3d/CBS138crudemembranes-20230302-tomo45__Pma1-168.hdf	{"coord":[702.0,-610.0,164.0],"idx2d":[22919,22920,22921,22922,22923,22924,22925,22926,22927,22928,22929,22930,22931,22932,22933,22934,22935,22936,22937,22938,22939,22940,22941,22942,22943,22944,22945,22946,22947,22948,22949,22950,22951,22952,22953,22954,22955,22956,22957,22958,22959]}
62	particles3d/CBS138crudemembranes-20230302-tomo45__Pma1-168.hdf	{"coord":[754.0,-558.0,164.0],"idx2d":[22960,22961,22962,22963,22964,22965,22966,22967,22968,22969,22970,22971,22972,22973,22974,22975,22976,22977,22978,22979,22980,22981,22982,22983,22984,22985,22986,22987,22988,22989,22990,22991,22992,22993,22994,22995,22996,22997,22998,22999,23000]}
63	particles3d/CBS138crudemembranes-20230302-tomo45__Pma1-168.hdf	{"coord":[746.0,-730.0,176.0],"idx2d":[23001,23002,23003,23004,23005,23006,23007,23008,23009,23010,23011,23012,23013,23014,23015,23016,23017,23018,23019,23020,23021,23022,23023,23024,23025,23026,23027,23028,23029,23030,23031,23032,23033,23034,23035,23036,23037,23038,23039,23040,23041]}
64	particles3d/CBS138crudemembranes-20230302-tomo45__Pma1-168.hdf	{"coord":[562.0,-926.0,156.0],"idx2d":[23042,23043,23044,23045,23046,23047,23048,23049,23050,23051,23052,23053,23054,23055,23056,23057,23058,23059,23060,23061,23062,23063,23064,23065,23066,23067,23068,23069,23070,23071,23072,23073,23074,23075,23076,23077,23078,23079,23080,23081,23082]}
65	particles3d/CBS138crudemembranes-20230302-tomo45__Pma1-168.hdf	{"coord":[678.0,-710.0,148.0],"idx2d":[23083,23084,23085,23086,23087,23088,23089,23090,23091,23092,23093,23094,23095,23096,23097,23098,23099,23100,23101,23102,23103,23104,23105,23106,23107,23108,23109,23110,23111,23112,23113,23114,23115,23116,23117,23118,23119,23120,23121,23122,23123]}
66	particles3d/CBS138crudemembranes-20230302-tomo45__Pma1-168.hdf	{"coord":[450.0,-954.0,148.0],"idx2d":[23124,23125,23126,23127,23128,23129,23130,23131,23132,23133,23134,23135,23136,23137,23138,23139,23140,23141,23142,23143,23144,23145,23146,23147,23148,23149,23150,23151,23152,23153,23154,23155,23156,23157,23158,23159,23160,23161,23162,23163,23164]}
67	particles3d/CBS138crudemembranes-20230302-tomo45__Pma1-168.hdf	{"coord":[654.0,-662.0,140.0],"idx2d":[23165,23166,23167,23168,23169,23170,23171,23172,23173,23174,23175,23176,23177,23178,23179,23180,23181,23182,23183,23184,23185,23186,23187,23188,23189,23190,23191,23192,23193,23194,23195,23196,23197,23198,23199,23200,23201,23202,23203,23204,23205]}
68	particles3d/CBS138crudemembranes-20230302-tomo45__Pma1-168.hdf	{"coord":[-330.0,-142.0,116.0],"idx2d":[23206,23207,23208,23209,23210,23211,23212,23213,23214,23215,23216,23217,23218,23219,23220,23221,23222,23223,23224,23225,23226,23227,23228,23229,23230,23231,23232,23233,23234,23235,23236,23237,23238,23239,23240,23241,23242,23243,23244,23245,23246]}
69	particles3d/CBS138crudemembranes-20230302-tomo45__Pma1-168.hdf	{"coord":[-494.0,-326.0,104.0],"idx2d":[23247,23248,23249,23250,23251,23252,23253,23254,23255,23256,23257,23258,23259,23260,23261,23262,23263,23264,23265,23266,23267,23268,23269,23270,23271,23272,23273,23274,23275,23276,23277,23278,23279,23280,23281,23282,23283,23284,23285,23286,23287]}
70	particles3d/CBS138crudemembranes-20230302-tomo45__Pma1-168.hdf	{"coord":[-502.0,-246.0,104.0],"idx2d":[23288,23289,23290,23291,23292,23293,23294,23295,23296,23297,23298,23299,23300,23301,23302,23303,23304,23305,23306,23307,23308,23309,23310,23311,23312,23313,23314,23315,23316,23317,23318,23319,23320,23321,23322,23323,23324,23325,23326,23327,23328]}
71	particles3d/CBS138crudemembranes-20230302-tomo45__Pma1-168.hdf	{"coord":[-638.0,522.0,84.0],"idx2d":[23329,23330,23331,23332,23333,23334,23335,23336,23337,23338,23339,23340,23341,23342,23343,23344,23345,23346,23347,23348,23349,23350,23351,23352,23353,23354,23355,23356,23357,23358,23359,23360,23361,23362,23363,23364,23365,23366,23367,23368,23369]}
72	particles3d/CBS138crudemembranes-20230302-tomo45__Pma1-168.hdf	{"coord":[-1150.0,50.0,88.0],"idx2d":[23370,23371,23372,23373,23374,23375,23376,23377,23378,23379,23380,23381,23382,23383,23384,23385,23386,23387,23388,23389,23390,23391,23392,23393,23394,23395,23396,23397,23398,23399,23400,23401,23402,23403,23404,23405,23406,23407,23408,23409,23410]}
73	particles3d/CBS138crudemembranes-20230302-tomo45__Pma1-168.hdf	{"coord":[-402.0,-118.0,88.0],"idx2d":[23411,23412,23413,23414,23415,23416,23417,23418,23419,23420,23421,23422,23423,23424,23425,23426,23427,23428,23429,23430,23431,23432,23433,23434,23435,23436,23437,23438,23439,23440,23441,23442,23443,23444,23445,23446,23447,23448,23449,23450,23451]}
74	particles3d/CBS138crudemembranes-20230302-tomo45__Pma1-168.hdf	{"coord":[-934.0,354.0,88.0],"idx2d":[23452,23453,23454,23455,23456,23457,23458,23459,23460,23461,23462,23463,23464,23465,23466,23467,23468,23469,23470,23471,23472,23473,23474,23475,23476,23477,23478,23479,23480,23481,23482,23483,23484,23485,23486,23487,23488,23489,23490,23491,23492]}
75	particles3d/CBS138crudemembranes-20230302-tomo45__Pma1-168.hdf	{"coord":[-506.0,-186.0,88.0],"idx2d":[23493,23494,23495,23496,23497,23498,23499,23500,23501,23502,23503,23504,23505,23506,23507,23508,23509,23510,23511,23512,23513,23514,23515,23516,23517,23518,23519,23520,23521,23522,23523,23524,23525,23526,23527,23528,23529,23530,23531,23532,23533]}
76	particles3d/CBS138crudemembranes-20230302-tomo45__Pma1-168.hdf	{"coord":[-494.0,-130.0,88.0],"idx2d":[23534,23535,23536,23537,23538,23539,23540,23541,23542,23543,23544,23545,23546,23547,23548,23549,23550,23551,23552,23553,23554,23555,23556,23557,23558,23559,23560,23561,23562,23563,23564,23565,23566,23567,23568,23569,23570,23571,23572,23573,23574]}
77	particles3d/CBS138crudemembranes-20230302-tomo45__Pma1-168.hdf	{"coord":[-550.0,-366.0,88.0],"idx2d":[23575,23576,23577,23578,23579,23580,23581,23582,23583,23584,23585,23586,23587,23588,23589,23590,23591,23592,23593,23594,23595,23596,23597,23598,23599,23600,23601,23602,23603,23604,23605,23606,23607,23608,23609,23610,23611,23612,23613,23614,23615]}
78	particles3d/CBS138crudemembranes-20230302-tomo45__Pma1-168.hdf	{"coord":[-1182.0,338.0,76.0],"idx2d":[23616,23617,23618,23619,23620,23621,23622,23623,23624,23625,23626,23627,23628,23629,23630,23631,23632,23633,23634,23635,23636,23637,23638,23639,23640,23641,23642,23643,23644,23645,23646,23647,23648,23649,23650,23651,23652,23653,23654,23655,23656]}
79	particles3d/CBS138crudemembranes-20230302-tomo45__Pma1-168.hdf	{"coord":[-1150.0,454.0,88.0],"idx2d":[23657,23658,23659,23660,23661,23662,23663,23664,23665,23666,23667,23668,23669,23670,23671,23672,23673,23674,23675,23676,23677,23678,23679,23680,23681,23682,23683,23684,23685,23686,23687,23688,23689,23690,23691,23692,23693,23694,23695,23696,23697]}
80	particles3d/CBS138crudemembranes-20230302-tomo45__Pma1-168.hdf	{"coord":[-954.0,422.0,84.0],"idx2d":[23698,23699,23700,23701,23702,23703,23704,23705,23706,23707,23708,23709,23710,23711,23712,23713,23714,23715,23716,23717,23718,23719,23720,23721,23722,23723,23724,23725,23726,23727,23728,23729,23730,23731,23732,23733,23734,23735,23736,23737,23738]}
81	particles3d/CBS138crudemembranes-20230302-tomo45__Pma1-168.hdf	{"coord":[-1170.0,274.0,64.0],"idx2d":[23739,23740,23741,23742,23743,23744,23745,23746,23747,23748,23749,23750,23751,23752,23753,23754,23755,23756,23757,23758,23759,23760,23761,23762,23763,23764,23765,23766,23767,23768,23769,23770,23771,23772,23773,23774,23775,23776,23777,23778,23779]}
82	particles3d/CBS138crudemembranes-20230302-tomo45__Pma1-168.hdf	{"coord":[-1138.0,230.0,72.0],"idx2d":[23780,23781,23782,23783,23784,23785,23786,23787,23788,23789,23790,23791,23792,23793,23794,23795,23796,23797,23798,23799,23800,23801,23802,23803,23804,23805,23806,23807,23808,23809,23810,23811,23812,23813,23814,23815,23816,23817,23818,23819,23820]}
83	particles3d/CBS138crudemembranes-20230302-tomo45__Pma1-168.hdf	{"coord":[-962.0,2.0,72.0],"idx2d":[23821,23822,23823,23824,23825,23826,23827,23828,23829,23830,23831,23832,23833,23834,23835,23836,23837,23838,23839,23840,23841,23842,23843,23844,23845,23846,23847,23848,23849,23850,23851,23852,23853,23854,23855,23856,23857,23858,23859,23860,23861]}
84	particles3d/CBS138crudemembranes-20230302-tomo45__Pma1-168.hdf	{"coord":[-970.0,62.0,84.0],"idx2d":[23862,23863,23864,23865,23866,23867,23868,23869,23870,23871,23872,23873,23874,23875,23876,23877,23878,23879,23880,23881,23882,23883,23884,23885,23886,23887,23888,23889,23890,23891,23892,23893,23894,23895,23896,23897,23898,23899,23900,23901,23902]}
85	particles3d/CBS138crudemembranes-20230302-tomo45__Pma1-168.hdf	{"coord":[-1058.0,146.0,96.0],"idx2d":[23903,23904,23905,23906,23907,23908,23909,23910,23911,23912,23913,23914,23915,23916,23917,23918,23919,23920,23921,23922,23923,23924,23925,23926,23927,23928,23929,23930,23931,23932,23933,23934,23935,23936,23937,23938,23939,23940,23941,23942,23943]}
86	particles3d/CBS138crudemembranes-20230302-tomo45__Pma1-168.hdf	{"coord":[-222.0,-178.0,124.0],"idx2d":[23944,23945,23946,23947,23948,23949,23950,23951,23952,23953,23954,23955,23956,23957,23958,23959,23960,23961,23962,23963,23964,23965,23966,23967,23968,23969,23970,23971,23972,23973,23974,23975,23976,23977,23978,23979,23980,23981,23982,23983,23984]}
87	particles3d/CBS138crudemembranes-20230302-tomo45__Pma1-168.hdf	{"coord":[-386.0,-190.0,124.0],"idx2d":[23985,23986,23987,23988,23989,23990,23991,23992,23993,23994,23995,23996,23997,23998,23999,24000,24001,24002,24003,24004,24005,24006,24007,24008,24009,24010,24011,24012,24013,24014,24015,24016,24017,24018,24019,24020,24021,24022,24023,24024,24025]}
88	particles3d/CBS138crudemembranes-20230302-tomo45__Pma1-168.hdf	{"coord":[366.0,-1126.0,148.0],"idx2d":[24026,24027,24028,24029,24030,24031,24032,24033,24034,24035,24036,24037,24038,24039,24040,24041,24042,24043,24044,24045,24046,24047,24048,24049,24050,24051,24052,24053,24054,24055,24056,24057,24058,24059,24060,24061,24062,24063,24064,24065,24066]}
89	particles3d/CBS138crudemembranes-20230302-tomo45__Pma1-168.hdf	{"coord":[-38.0,138.0,128.0],"idx2d":[24067,24068,24069,24070,24071,24072,24073,24074,24075,24076,24077,24078,24079,24080,24081,24082,24083,24084,24085,24086,24087,24088,24089,24090,24091,24092,24093,24094,24095,24096,24097,24098,24099,24100,24101,24102,24103,24104,24105,24106,24107]}
90	particles3d/CBS138crudemembranes-20230302-tomo45__Pma1-168.hdf	{"coord":[-530.0,474.0,116.0],"idx2d":[24108,24109,24110,24111,24112,24113,24114,24115,24116,24117,24118,24119,24120,24121,24122,24123,24124,24125,24126,24127,24128,24129,24130,24131,24132,24133,24134,24135,24136,24137,24138,24139,24140,24141,24142,24143,24144,24145,24146,24147,24148]}
91	particles3d/CBS138crudemembranes-20230302-tomo45__Pma1-168.hdf	{"coord":[-38.0,62.0,116.0],"idx2d":[24149,24150,24151,24152,24153,24154,24155,24156,24157,24158,24159,24160,24161,24162,24163,24164,24165,24166,24167,24168,24169,24170,24171,24172,24173,24174,24175,24176,24177,24178,24179,24180,24181,24182,24183,24184,24185,24186,24187,24188,24189]}
92	particles3d/CBS138crudemembranes-20230302-tomo45__Pma1-168.hdf	{"coord":[-342.0,-394.0,120.0],"idx2d":[24190,24191,24192,24193,24194,24195,24196,24197,24198,24199,24200,24201,24202,24203,24204,24205,24206,24207,24208,24209,24210,24211,24212,24213,24214,24215,24216,24217,24218,24219,24220,24221,24222,24223,24224,24225,24226,24227,24228,24229,24230]}
93	particles3d/CBS138crudemembranes-20230302-tomo45__Pma1-168.hdf	{"coord":[-290.0,-350.0,120.0],"idx2d":[24231,24232,24233,24234,24235,24236,24237,24238,24239,24240,24241,24242,24243,24244,24245,24246,24247,24248,24249,24250,24251,24252,24253,24254,24255,24256,24257,24258,24259,24260,24261,24262,24263,24264,24265,24266,24267,24268,24269,24270,24271]}
94	particles3d/CBS138crudemembranes-20230302-tomo45__Pma1-168.hdf	{"coord":[-442.0,446.0,80.0],"idx2d":[24272,24273,24274,24275,24276,24277,24278,24279,24280,24281,24282,24283,24284,24285,24286,24287,24288,24289,24290,24291,24292,24293,24294,24295,24296,24297,24298,24299,24300,24301,24302,24303,24304,24305,24306,24307,24308,24309,24310,24311,24312]}
95	particles3d/CBS138crudemembranes-20230302-tomo45__Pma1-168.hdf	{"coord":[-846.0,446.0,48.0],"idx2d":[24313,24314,24315,24316,24317,24318,24319,24320,24321,24322,24323,24324,24325,24326,24327,24328,24329,24330,24331,24332,24333,24334,24335,24336,24337,24338,24339,24340,24341,24342,24343,24344,24345,24346,24347,24348,24349,24350,24351,24352,24353]}
96	particles3d/CBS138crudemembranes-20230302-tomo45__Pma1-168.hdf	{"coord":[-1006.0,642.0,48.0],"idx2d":[24354,24355,24356,24357,24358,24359,24360,24361,24362,24363,24364,24365,24366,24367,24368,24369,24370,24371,24372,24373,24374,24375,24376,24377,24378,24379,24380,24381,24382,24383,24384,24385,24386,24387,24388,24389,24390,24391,24392,24393,24394]}
97	particles3d/CBS138crudemembranes-20230302-tomo45__Pma1-168.hdf	{"coord":[-1610.0,-46.0,20.0],"idx2d":[24395,24396,24397,24398,24399,24400,24401,24402,24403,24404,24405,24406,24407,24408,24409,24410,24411,24412,24413,24414,24415,24416,24417,24418,24419,24420,24421,24422,24423,24424,24425,24426,24427,24428,24429,24430,24431,24432,24433,24434,24435]}
98	particles3d/CBS138crudemembranes-20230302-tomo45__Pma1-168.hdf	{"coord":[1150.0,-466.0,-108.0],"idx2d":[24436,24437,24438,24439,24440,24441,24442,24443,24444,24445,24446,24447,24448,24449,24450,24451,24452,24453,24454,24455,24456,24457,24458,24459,24460,24461,24462,24463,24464,24465,24466,24467,24468,24469,24470,24471,24472,24473,24474,24475,24476]}
99	particles3d/CBS138crudemembranes-20230302-tomo45__Pma1-168.hdf	{"coord":[1186.0,-422.0,-108.0],"idx2d":[24477,24478,24479,24480,24481,24482,24483,24484,24485,24486,24487,24488,24489,24490,24491,24492,24493,24494,24495,24496,24497,24498,24499,24500,24501,24502,24503,24504,24505,24506,24507,24508,24509,24510,24511,24512,24513,24514,24515,24516,24517]}
100	particles3d/CBS138crudemembranes-20230302-tomo45__Pma1-168.hdf	{"coord":[862.0,-198.0,-136.0],"idx2d":[24518,24519,24520,24521,24522,24523,24524,24525,24526,24527,24528,24529,24530,24531,24532,24533,24534,24535,24536,24537,24538,24539,24540,24541,24542,24543,24544,24545,24546,24547,24548,24549,24550,24551,24552,24553,24554,24555,24556,24557,24558]}
101	particles3d/CBS138crudemembranes-20230302-tomo45__Pma1-168.hdf	{"coord":[818.0,-138.0,-160.0],"idx2d":[24559,24560,24561,24562,24563,24564,24565,24566,24567,24568,24569,24570,24571,24572,24573,24574,24575,24576,24577,24578,24579,24580,24581,24582,24583,24584,24585,24586,24587,24588,24589,24590,24591,24592,24593,24594,24595,24596,24597,24598,24599]}
102	particles3d/CBS138crudemembranes-20230302-tomo45__Pma1-168.hdf	{"coord":[678.0,-162.0,-172.0],"idx2d":[24600,24601,24602,24603,24604,24605,24606,24607,24608,24609,24610,24611,24612,24613,24614,24615,24616,24617,24618,24619,24620,24621,24622,24623,24624,24625,24626,24627,24628,24629,24630,24631,24632,24633,24634,24635,24636,24637,24638,24639,24640]}
103	particles3d/CBS138crudemembranes-20230302-tomo45__Pma1-168.hdf	{"coord":[614.0,-170.0,-184.0],"idx2d":[24641,24642,24643,24644,24645,24646,24647,24648,24649,24650,24651,24652,24653,24654,24655,24656,24657,24658,24659,24660,24661,24662,24663,24664,24665,24666,24667,24668,24669,24670,24671,24672,24673,24674,24675,24676,24677,24678,24679,24680,24681]}
104	particles3d/CBS138crudemembranes-20230302-tomo45__Pma1-168.hdf	{"coord":[434.0,-110.0,-188.0],"idx2d":[24682,24683,24684,24685,24686,24687,24688,24689,24690,24691,24692,24693,24694,24695,24696,24697,24698,24699,24700,24701,24702,24703,24704,24705,24706,24707,24708,24709,24710,24711,24712,24713,24714,24715,24716,24717,24718,24719,24720,24721,24722]}
105	particles3d/CBS138crudemembranes-20230302-tomo45__Pma1-168.hdf	{"coord":[522.0,-258.0,-180.0],"idx2d":[24723,24724,24725,24726,24727,24728,24729,24730,24731,24732,24733,24734,24735,24736,24737,24738,24739,24740,24741,24742,24743,24744,24745,24746,24747,24748,24749,24750,24751,24752,24753,24754,24755,24756,24757,24758,24759,24760,24761,24762,24763]}
106	particles3d/CBS138crudemembranes-20230302-tomo45__Pma1-168.hdf	{"coord":[550.0,-182.0,-180.0],"idx2d":[24764,24765,24766,24767,24768,24769,24770,24771,24772,24773,24774,24775,24776,24777,24778,24779,24780,24781,24782,24783,24784,24785,24786,24787,24788,24789,24790,24791,24792,24793,24794,24795,24796,24797,24798,24799,24800,24801,24802,24803,24804]}
107	particles3d/CBS138crudemembranes-20230302-tomo45__Pma1-168.hdf	{"coord":[358.0,-118.0,-176.0],"idx2d":[24805,24806,24807,24808,24809,24810,24811,24812,24813,24814,24815,24816,24817,24818,24819,24820,24821,24822,24823,24824,24825,24826,24827,24828,24829,24830,24831,24832,24833,24834,24835,24836,24837,24838,24839,24840,24841,24842,24843,24844,24845]}
108	particles3d/CBS138crudemembranes-20230302-tomo45__Pma1-168.hdf	{"coord":[350.0,2.0,-176.0],"idx2d":[24846,24847,24848,24849,24850,24851,24852,24853,24854,24855,24856,24857,24858,24859,24860,24861,24862,24863,24864,24865,24866,24867,24868,24869,24870,24871,24872,24873,24874,24875,24876,24877,24878,24879,24880,24881,24882,24883,24884,24885,24886]}
109	particles3d/CBS138crudemembranes-20230302-tomo45__Pma1-168.hdf	{"coord":[494.0,6.0,-164.0],"idx2d":[24887,24888,24889,24890,24891,24892,24893,24894,24895,24896,24897,24898,24899,24900,24901,24902,24903,24904,24905,24906,24907,24908,24909,24910,24911,24912,24913,24914,24915,24916,24917,24918,24919,24920,24921,24922,24923,24924,24925,24926,24927]}
110	particles3d/CBS138crudemembranes-20230302-tomo45__Pma1-168.hdf	{"coord":[422.0,6.0,-164.0],"idx2d":[24928,24929,24930,24931,24932,24933,24934,24935,24936,24937,24938,24939,24940,24941,24942,24943,24944,24945,24946,24947,24948,24949,24950,24951,24952,24953,24954,24955,24956,24957,24958,24959,24960,24961,24962,24963,24964,24965,24966,24967,24968]}
111	particles3d/CBS138crudemembranes-20230302-tomo45__Pma1-168.hdf	{"coord":[626.0,-298.0,-160.0],"idx2d":[24969,24970,24971,24972,24973,24974,24975,24976,24977,24978,24979,24980,24981,24982,24983,24984,24985,24986,24987,24988,24989,24990,24991,24992,24993,24994,24995,24996,24997,24998,24999,25000,25001,25002,25003,25004,25005,25006,25007,25008,25009]}
112	particles3d/CBS138crudemembranes-20230302-tomo45__Pma1-168.hdf	{"coord":[454.0,62.0,-156.0],"idx2d":[25010,25011,25012,25013,25014,25015,25016,25017,25018,25019,25020,25021,25022,25023,25024,25025,25026,25027,25028,25029,25030,25031,25032,25033,25034,25035,25036,25037,25038,25039,25040,25041,25042,25043,25044,25045,25046,25047,25048,25049,25050]}
113	particles3d/CBS138crudemembranes-20230302-tomo45__Pma1-168.hdf	{"coord":[386.0,58.0,-156.0],"idx2d":[25051,25052,25053,25054,25055,25056,25057,25058,25059,25060,25061,25062,25063,25064,25065,25066,25067,25068,25069,25070,25071,25072,25073,25074,25075,25076,25077,25078,25079,25080,25081,25082,25083,25084,25085,25086,25087,25088,25089,25090,25091]}
114	particles3d/CBS138crudemembranes-20230302-tomo45__Pma1-168.hdf	{"coord":[790.0,-210.0,-152.0],"idx2d":[25092,25093,25094,25095,25096,25097,25098,25099,25100,25101,25102,25103,25104,25105,25106,25107,25108,25109,25110,25111,25112,25113,25114,25115,25116,25117,25118,25119,25120,25121,25122,25123,25124,25125,25126,25127,25128,25129,25130,25131,25132]}
115	particles3d/CBS138crudemembranes-20230302-tomo45__Pma1-168.hdf	{"coord":[746.0,-150.0,-152.0],"idx2d":[25133,25134,25135,25136,25137,25138,25139,25140,25141,25142,25143,25144,25145,25146,25147,25148,25149,25150,25151,25152,25153,25154,25155,25156,25157,25158,25159,25160,25161,25162,25163,25164,25165,25166,25167,25168,25169,25170,25171,25172,25173]}
116	particles3d/CBS138crudemembranes-20230302-tomo45__Pma1-168.hdf	{"coord":[702.0,-102.0,-152.0],"idx2d":[25174,25175,25176,25177,25178,25179,25180,25181,25182,25183,25184,25185,25186,25187,25188,25189,25190,25191,25192,25193,25194,25195,25196,25197,25198,25199,25200,25201,25202,25203,25204,25205,25206,25207,25208,25209,25210,25211,25212,25213,25214]}
117	particles3d/CBS138crudemembranes-20230302-tomo45__Pma1-168.hdf	{"coord":[782.0,-90.0,-152.0],"idx2d":[25215,25216,25217,25218,25219,25220,25221,25222,25223,25224,25225,25226,25227,25228,25229,25230,25231,25232,25233,25234,25235,25236,25237,25238,25239,25240,25241,25242,25243,25244,25245,25246,25247,25248,25249,25250,25251,25252,25253,25254,25255]}
118	particles3d/CBS138crudemembranes-20230302-tomo45__Pma1-168.hdf	{"coord":[986.0,570.0,-144.0],"idx2d":[25256,25257,25258,25259,25260,25261,25262,25263,25264,25265,25266,25267,25268,25269,25270,25271,25272,25273,25274,25275,25276,25277,25278,25279,25280,25281,25282,25283,25284,25285,25286,25287,25288,25289,25290,25291,25292,25293,25294,25295,25296]}
119	particles3d/CBS138crudemembranes-20230302-tomo45__Pma1-168.hdf	{"coord":[666.0,-350.0,-152.0],"idx2d":[25297,25298,25299,25300,25301,25302,25303,25304,25305,25306,25307,25308,25309,25310,25311,25312,25313,25314,25315,25316,25317,25318,25319,25320,25321,25322,25323,25324,25325,25326,25327,25328,25329,25330,25331,25332,25333,25334,25335,25336,25337]}
120	particles3d/CBS138crudemembranes-20230302-tomo45__Pma1-168.hdf	{"coord":[658.0,-230.0,-172.0],"idx2d":[25338,25339,25340,25341,25342,25343,25344,25345,25346,25347,25348,25349,25350,25351,25352,25353,25354,25355,25356,25357,25358,25359,25360,25361,25362,25363,25364,25365,25366,25367,25368,25369,25370,25371,25372,25373,25374,25375,25376,25377,25378]}
121	particles3d/CBS138crudemembranes-20230302-tomo45__Pma1-168.hdf	{"coord":[542.0,-114.0,-172.0],"idx2d":[25379,25380,25381,25382,25383,25384,25385,25386,25387,25388,25389,25390,25391,25392,25393,25394,25395,25396,25397,25398,25399,25400,25401,25402,25403,25404,25405,25406,25407,25408,25409,25410,25411,25412,25413,25414,25415,25416,25417,25418,25419]}
122	particles3d/CBS138crudemembranes-20230302-tomo45__Pma1-168.hdf	{"coord":[366.0,-242.0,-172.0],"idx2d":[25420,25421,25422,25423,25424,25425,25426,25427,25428,25429,25430,25431,25432,25433,25434,25435,25436,25437,25438,25439,25440,25441,25442,25443,25444,25445,25446,25447,25448,25449,25450,25451,25452,25453,25454,25455,25456,25457,25458,25459,25460]}
123	particles3d/CBS138crudemembranes-20230302-tomo45__Pma1-168.hdf	{"coord":[246.0,-174.0,-176.0],"idx2d":[25461,25462,25463,25464,25465,25466,25467,25468,25469,25470,25471,25472,25473,25474,25475,25476,25477,25478,25479,25480,25481,25482,25483,25484,25485,25486,25487,25488,25489,25490,25491,25492,25493,25494,25495,25496,25497,25498,25499,25500,25501]}
124	particles3d/CBS138crudemembranes-20230302-tomo45__Pma1-168.hdf	{"coord":[430.0,-306.0,-164.0],"idx2d":[25502,25503,25504,25505,25506,25507,25508,25509,25510,25511,25512,25513,25514,25515,25516,25517,25518,25519,25520,25521,25522,25523,25524,25525,25526,25527,25528,25529,25530,25531,25532,25533,25534,25535,25536,25537,25538,25539,25540,25541,25542]}
125	particles3d/CBS138crudemembranes-20230302-tomo45__Pma1-168.hdf	{"coord":[318.0,-62.0,-184.0],"idx2d":[25543,25544,25545,25546,25547,25548,25549,25550,25551,25552,25553,25554,25555,25556,25557,25558,25559,25560,25561,25562,25563,25564,25565,25566,25567,25568,25569,25570,25571,25572,25573,25574,25575,25576,25577,25578,25579,25580,25581,25582,25583]}
126	particles3d/CBS138crudemembranes-20230302-tomo45__Pma1-168.hdf	{"coord":[402.0,-170.0,-188.0],"idx2d":[25584,25585,25586,25587,25588,25589,25590,25591,25592,25593,25594,25595,25596,25597,25598,25599,25600,25601,25602,25603,25604,25605,25606,25607,25608,25609,25610,25611,25612,25613,25614,25615,25616,25617,25618,25619,25620,25621,25622,25623,25624]}
127	particles3d/CBS138crudemembranes-20230302-tomo45__Pma1-168.hdf	{"coord":[-10.0,722.0,-204.0],"idx2d":[25625,25626,25627,25628,25629,25630,25631,25632,25633,25634,25635,25636,25637,25638,25639,25640,25641,25642,25643,25644,25645,25646,25647,25648,25649,25650,25651,25652,25653,25654,25655,25656,25657,25658,25659,25660,25661,25662,25663,25664,25665]}
128	particles3d/CBS138crudemembranes-20230302-tomo45__Pma1-168.hdf	{"coord":[-82.0,726.0,-204.0],"idx2d":[25666,25667,25668,25669,25670,25671,25672,25673,25674,25675,25676,25677,25678,25679,25680,25681,25682,25683,25684,25685,25686,25687,25688,25689,25690,25691,25692,25693,25694,25695,25696,25697,25698,25699,25700,25701,25702,25703,25704,25705,25706]}
129	particles3d/CBS138crudemembranes-20230302-tomo45__Pma1-168.hdf	{"coord":[2.0,538.0,-212.0],"idx2d":[25707,25708,25709,25710,25711,25712,25713,25714,25715,25716,25717,25718,25719,25720,25721,25722,25723,25724,25725,25726,25727,25728,25729,25730,25731,25732,25733,25734,25735,25736,25737,25738,25739,25740,25741,25742,25743,25744,25745,25746,25747]}
130	particles3d/CBS138crudemembranes-20230302-tomo45__Pma1-168.hdf	{"coord":[78.0,522.0,-212.0],"idx2d":[25748,25749,25750,25751,25752,25753,25754,25755,25756,25757,25758,25759,25760,25761,25762,25763,25764,25765,25766,25767,25768,25769,25770,25771,25772,25773,25774,25775,25776,25777,25778,25779,25780,25781,25782,25783,25784,25785,25786,25787,25788]}
131	particles3d/CBS138crudemembranes-20230302-tomo45__Pma1-168.hdf	{"coord":[-522.0,-170.0,-236.0],"idx2d":[25789,25790,25791,25792,25793,25794,25795,25796,25797,25798,25799,25800,25801,25802,25803,25804,25805,25806,25807,25808,25809,25810,25811,25812,25813,25814,25815,25816,25817,25818,25819,25820,25821,25822,25823,25824,25825,25826,25827,25828,25829]}
132	particles3d/CBS138crudemembranes-20230302-tomo45__Pma1-168.hdf	{"coord":[-674.0,-622.0,-240.0],"idx2d":[25830,25831,25832,25833,25834,25835,25836,25837,25838,25839,25840,25841,25842,25843,25844,25845,25846,25847,25848,25849,25850,25851,25852,25853,25854,25855,25856,25857,25858,25859,25860,25861,25862,25863,25864,25865,25866,25867,25868,25869,25870]}
133	particles3d/CBS138crudemembranes-20230302-tomo45__Pma1-168.hdf	{"coord":[-550.0,-106.0,-244.0],"idx2d":[25871,25872,25873,25874,25875,25876,25877,25878,25879,25880,25881,25882,25883,25884,25885,25886,25887,25888,25889,25890,25891,25892,25893,25894,25895,25896,25897,25898,25899,25900,25901,25902,25903,25904,25905,25906,25907,25908,25909,25910,25911]}
134	particles3d/CBS138crudemembranes-20230302-tomo45__Pma1-168.hdf	{"coord":[-546.0,22.0,-244.0],"idx2d":[25912,25913,25914,25915,25916,25917,25918,25919,25920,25921,25922,25923,25924,25925,25926,25927,25928,25929,25930,25931,25932,25933,25934,25935,25936,25937,25938,25939,25940,25941,25942,25943,25944,25945,25946,25947,25948,25949,25950,25951,25952]}
135	particles3d/CBS138crudemembranes-20230302-tomo45__Pma1-168.hdf	{"coord":[-690.0,-674.0,-272.0],"idx2d":[25953,25954,25955,25956,25957,25958,25959,25960,25961,25962,25963,25964,25965,25966,25967,25968,25969,25970,25971,25972,25973,25974,25975,25976,25977,25978,25979,25980,25981,25982,25983,25984,25985,25986,25987,25988,25989,25990,25991,25992,25993]}
136	particles3d/CBS138crudemembranes-20230302-tomo45__Pma1-168.hdf	{"coord":[-742.0,-838.0,-280.0],"idx2d":[25994,25995,25996,25997,25998,25999,26000,26001,26002,26003,26004,26005,26006,26007,26008,26009,26010,26011,26012,26013,26014,26015,26016,26017,26018,26019,26020,26021,26022,26023,26024,26025,26026,26027,26028,26029,26030,26031,26032,26033,26034]}
137	particles3d/CBS138crudemembranes-20230302-tomo45__Pma1-168.hdf	{"coord":[-1006.0,-754.0,-312.0],"idx2d":[26035,26036,26037,26038,26039,26040,26041,26042,26043,26044,26045,26046,26047,26048,26049,26050,26051,26052,26053,26054,26055,26056,26057,26058,26059,26060,26061,26062,26063,26064,26065,26066,26067,26068,26069,26070,26071,26072,26073,26074,26075]}
138	particles3d/CBS138crudemembranes-20230302-tomo45__Pma1-168.hdf	{"coord":[-1074.0,-646.0,-312.0],"idx2d":[26076,26077,26078,26079,26080,26081,26082,26083,26084,26085,26086,26087,26088,26089,26090,26091,26092,26093,26094,26095,26096,26097,26098,26099,26100,26101,26102,26103,26104,26105,26106,26107,26108,26109,26110,26111,26112,26113,26114,26115,26116]}
139	particles3d/CBS138crudemembranes-20230302-tomo45__Pma1-168.hdf	{"coord":[-1070.0,-714.0,-328.0],"idx2d":[26117,26118,26119,26120,26121,26122,26123,26124,26125,26126,26127,26128,26129,26130,26131,26132,26133,26134,26135,26136,26137,26138,26139,26140,26141,26142,26143,26144,26145,26146,26147,26148,26149,26150,26151,26152,26153,26154,26155,26156,26157]}
140	particles3d/CBS138crudemembranes-20230302-tomo45__Pma1-168.hdf	{"coord":[-1006.0,-818.0,-328.0],"idx2d":[26158,26159,26160,26161,26162,26163,26164,26165,26166,26167,26168,26169,26170,26171,26172,26173,26174,26175,26176,26177,26178,26179,26180,26181,26182,26183,26184,26185,26186,26187,26188,26189,26190,26191,26192,26193,26194,26195,26196,26197,26198]}
141	particles3d/CBS138crudemembranes-20230302-tomo45__Pma1-168.hdf	{"coord":[-1134.0,-818.0,-340.0],"idx2d":[26199,26200,26201,26202,26203,26204,26205,26206,26207,26208,26209,26210,26211,26212,26213,26214,26215,26216,26217,26218,26219,26220,26221,26222,26223,26224,26225,26226,26227,26228,26229,26230,26231,26232,26233,26234,26235,26236,26237,26238,26239]}
142	particles3d/CBS138crudemembranes-20230302-tomo45__Pma1-168.hdf	{"coord":[-1786.0,-478.0,-392.0],"idx2d":[26240,26241,26242,26243,26244,26245,26246,26247,26248,26249,26250,26251,26252,26253,26254,26255,26256,26257,26258,26259,26260,26261,26262,26263,26264,26265,26266,26267,26268,26269,26270,26271,26272,26273,26274,26275,26276,26277,26278,26279,26280]}
143	particles3d/CBS138crudemembranes-20230302-tomo45__Pma1-168.hdf	{"coord":[-1802.0,-410.0,-384.0],"idx2d":[26281,26282,26283,26284,26285,26286,26287,26288,26289,26290,26291,26292,26293,26294,26295,26296,26297,26298,26299,26300,26301,26302,26303,26304,26305,26306,26307,26308,26309,26310,26311,26312,26313,26314,26315,26316,26317,26318,26319,26320,26321]}
144	particles3d/CBS138crudemembranes-20230302-tomo45__Pma1-168.hdf	{"coord":[-1714.0,-502.0,-384.0],"idx2d":[26322,26323,26324,26325,26326,26327,26328,26329,26330,26331,26332,26333,26334,26335,26336,26337,26338,26339,26340,26341,26342,26343,26344,26345,26346,26347,26348,26349,26350,26351,26352,26353,26354,26355,26356,26357,26358,26359,26360,26361,26362]}
145	particles3d/CBS138crudemembranes-20230302-tomo45__Pma1-168.hdf	{"coord":[-1786.0,-538.0,-380.0],"idx2d":[26363,26364,26365,26366,26367,26368,26369,26370,26371,26372,26373,26374,26375,26376,26377,26378,26379,26380,26381,26382,26383,26384,26385,26386,26387,26388,26389,26390,26391,26392,26393,26394,26395,26396,26397,26398,26399,26400,26401,26402,26403]}
146	particles3d/CBS138crudemembranes-20230302-tomo45__Pma1-168.hdf	{"coord":[-1702.0,-574.0,-380.0],"idx2d":[26404,26405,26406,26407,26408,26409,26410,26411,26412,26413,26414,26415,26416,26417,26418,26419,26420,26421,26422,26423,26424,26425,26426,26427,26428,26429,26430,26431,26432,26433,26434,26435,26436,26437,26438,26439,26440,26441,26442,26443,26444]}
147	particles3d/CBS138crudemembranes-20230302-tomo45__Pma1-168.hdf	{"coord":[-1738.0,-366.0,-396.0],"idx2d":[26445,26446,26447,26448,26449,26450,26451,26452,26453,26454,26455,26456,26457,26458,26459,26460,26461,26462,26463,26464,26465,26466,26467,26468,26469,26470,26471,26472,26473,26474,26475,26476,26477,26478,26479,26480,26481,26482,26483,26484,26485]}
148	particles3d/CBS138crudemembranes-20230302-tomo45__Pma1-168.hdf	{"coord":[-1714.0,-334.0,-356.0],"idx2d":[26486,26487,26488,26489,26490,26491,26492,26493,26494,26495,26496,26497,26498,26499,26500,26501,26502,26503,26504,26505,26506,26507,26508,26509,26510,26511,26512,26513,26514,26515,26516,26517,26518,26519,26520,26521,26522,26523,26524,26525,26526]}
149	particles3d/CBS138crudemembranes-20230302-tomo45__Pma1-168.hdf	{"coord":[-1070.0,-786.0,-328.0],"idx2d":[26527,26528,26529,26530,26531,26532,26533,26534,26535,26536,26537,26538,26539,26540,26541,26542,26543,26544,26545,26546,26547,26548,26549,26550,26551,26552,26553,26554,26555,26556,26557,26558,26559,26560,26561,26562,26563,26564,26565,26566,26567]}
150	particles3d/CBS138crudemembranes-20230302-tomo45__Pma1-168.hdf	{"coord":[-1014.0,-678.0,-296.0],"idx2d":[26568,26569,26570,26571,26572,26573,26574,26575,26576,26577,26578,26579,26580,26581,26582,26583,26584,26585,26586,26587,26588,26589,26590,26591,26592,26593,26594,26595,26596,26597,26598,26599,26600,26601,26602,26603,26604,26605,26606,26607,26608]}
151	particles3d/CBS138crudemembranes-20230302-tomo45__Pma1-168.hdf	{"coord":[-390.0,-1754.0,-276.0],"idx2d":[26609,26610,26611,26612,26613,26614,26615,26616,26617,26618,26619,26620,26621,26622,26623,26624,26625,26626,26627,26628,26629,26630,26631,26632,26633,26634,26635,26636,26637,26638,26639,26640,26641,26642,26643,26644,26645,26646,26647,26648,26649]}
152	particles3d/CBS138crudemembranes-20230302-tomo45__Pma1-168.hdf	{"coord":[-758.0,-998.0,-280.0],"idx2d":[26650,26651,26652,26653,26654,26655,26656,26657,26658,26659,26660,26661,26662,26663,26664,26665,26666,26667,26668,26669,26670,26671,26672,26673,26674,26675,26676,26677,26678,26679,26680,26681,26682,26683,26684,26685,26686,26687,26688,26689,26690]}
153	particles3d/CBS138crudemembranes-20230302-tomo45__Pma1-168.hdf	{"coord":[-526.0,-1726.0,-292.0],"idx2d":[26691,26692,26693,26694,26695,26696,26697,26698,26699,26700,26701,26702,26703,26704,26705,26706,26707,26708,26709,26710,26711,26712,26713,26714,26715,26716,26717,26718,26719,26720,26721,26722,26723,26724,26725,26726,26727,26728,26729,26730,26731]}
154	particles3d/CBS138crudemembranes-20230302-tomo45__Pma1-168.hdf	{"coord":[-462.0,-1686.0,-280.0],"idx2d":[26732,26733,26734,26735,26736,26737,26738,26739,26740,26741,26742,26743,26744,26745,26746,26747,26748,26749,26750,26751,26752,26753,26754,26755,26756,26757,26758,26759,26760,26761,26762,26763,26764,26765,26766,26767,26768,26769,26770,26771,26772]}
155	particles3d/CBS138crudemembranes-20230302-tomo45__Pma1-168.hdf	{"coord":[-466.0,-194.0,-232.0],"idx2d":[26773,26774,26775,26776,26777,26778,26779,26780,26781,26782,26783,26784,26785,26786,26787,26788,26789,26790,26791,26792,26793,26794,26795,26796,26797,26798,26799,26800,26801,26802,26803,26804,26805,26806,26807,26808,26809,26810,26811,26812,26813]}
156	particles3d/CBS138crudemembranes-20230302-tomo45__Pma1-168.hdf	{"coord":[182.0,574.0,-200.0],"idx2d":[26814,26815,26816,26817,26818,26819,26820,26821,26822,26823,26824,26825,26826,26827,26828,26829,26830,26831,26832,26833,26834,26835,26836,26837,26838,26839,26840,26841,26842,26843,26844,26845,26846,26847,26848,26849,26850,26851,26852,26853,26854]}
157	particles3d/CBS138crudemembranes-20230302-tomo45__Pma1-168.hdf	{"coord":[186.0,698.0,-200.0],"idx2d":[26855,26856,26857,26858,26859,26860,26861,26862,26863,26864,26865,26866,26867,26868,26869,26870,26871,26872,26873,26874,26875,26876,26877,26878,26879,26880,26881,26882,26883,26884,26885,26886,26887,26888,26889,26890,26891,26892,26893,26894,26895]}
158	particles3d/CBS138crudemembranes-20230302-tomo45__Pma1-168.hdf	{"coord":[114.0,770.0,-200.0],"idx2d":[26896,26897,26898,26899,26900,26901,26902,26903,26904,26905,26906,26907,26908,26909,26910,26911,26912,26913,26914,26915,26916,26917,26918,26919,26920,26921,26922,26923,26924,26925,26926,26927,26928,26929,26930,26931,26932,26933,26934,26935,26936]}
159	particles3d/CBS138crudemembranes-20230302-tomo45__Pma1-168.hdf	{"coord":[126.0,710.0,-200.0],"idx2d":[26937,26938,26939,26940,26941,26942,26943,26944,26945,26946,26947,26948,26949,26950,26951,26952,26953,26954,26955,26956,26957,26958,26959,26960,26961,26962,26963,26964,26965,26966,26967,26968,26969,26970,26971,26972,26973,26974,26975,26976,26977]}
160	particles3d/CBS138crudemembranes-20230302-tomo45__Pma1-168.hdf	{"coord":[-1002.0,730.0,-200.0],"idx2d":[26978,26979,26980,26981,26982,26983,26984,26985,26986,26987,26988,26989,26990,26991,26992,26993,26994,26995,26996,26997,26998,26999,27000,27001,27002,27003,27004,27005,27006,27007,27008,27009,27010,27011,27012,27013,27014,27015,27016,27017,27018]}
161	particles3d/CBS138crudemembranes-20230302-tomo45__Pma1-168.hdf	{"coord":[-614.0,794.0,-196.0],"idx2d":[27019,27020,27021,27022,27023,27024,27025,27026,27027,27028,27029,27030,27031,27032,27033,27034,27035,27036,27037,27038,27039,27040,27041,27042,27043,27044,27045,27046,27047,27048,27049,27050,27051,27052,27053,27054,27055,27056,27057,27058,27059]}
162	particles3d/CBS138crudemembranes-20230302-tomo45__Pma1-168.hdf	{"coord":[-470.0,346.0,-196.0],"idx2d":[27060,27061,27062,27063,27064,27065,27066,27067,27068,27069,27070,27071,27072,27073,27074,27075,27076,27077,27078,27079,27080,27081,27082,27083,27084,27085,27086,27087,27088,27089,27090,27091,27092,27093,27094,27095,27096,27097,27098,27099,27100]}
163	particles3d/CBS138crudemembranes-20230302-tomo45__Pma1-168.hdf	{"coord":[-50.0,662.0,-196.0],"idx2d":[27101,27102,27103,27104,27105,27106,27107,27108,27109,27110,27111,27112,27113,27114,27115,27116,27117,27118,27119,27120,27121,27122,27123,27124,27125,27126,27127,27128,27129,27130,27131,27132,27133,27134,27135,27136,27137,27138,27139,27140,27141]}
164	particles3d/CBS138crudemembranes-20230302-tomo45__Pma1-168.hdf	{"coord":[-1090.0,682.0,-200.0],"idx2d":[27142,27143,27144,27145,27146,27147,27148,27149,27150,27151,27152,27153,27154,27155,27156,27157,27158,27159,27160,27161,27162,27163,27164,27165,27166,27167,27168,27169,27170,27171,27172,27173,27174,27175,27176,27177,27178,27179,27180,27181,27182]}
165	particles3d/CBS138crudemembranes-20230302-tomo45__Pma1-168.hdf	{"coord":[-1134.0,750.0,-204.0],"idx2d":[27183,27184,27185,27186,27187,27188,27189,27190,27191,27192,27193,27194,27195,27196,27197,27198,27199,27200,27201,27202,27203,27204,27205,27206,27207,27208,27209,27210,27211,27212,27213,27214,27215,27216,27217,27218,27219,27220,27221,27222,27223]}
166	particles3d/CBS138crudemembranes-20230302-tomo45__Pma1-168.hdf	{"coord":[114.0,586.0,-212.0],"idx2d":[27224,27225,27226,27227,27228,27229,27230,27231,27232,27233,27234,27235,27236,27237,27238,27239,27240,27241,27242,27243,27244,27245,27246,27247,27248,27249,27250,27251,27252,27253,27254,27255,27256,27257,27258,27259,27260,27261,27262,27263,27264]}
167	particles3d/CBS138crudemembranes-20230302-tomo45__Pma1-168.hdf	{"coord":[-434.0,-446.0,-212.0],"idx2d":[27265,27266,27267,27268,27269,27270,27271,27272,27273,27274,27275,27276,27277,27278,27279,27280,27281,27282,27283,27284,27285,27286,27287,27288,27289,27290,27291,27292,27293,27294,27295,27296,27297,27298,27299,27300,27301,27302,27303,27304,27305]}
168	particles3d/CBS138crudemembranes-20230302-tomo45__Pma1-168.hdf	{"coord":[-542.0,-410.0,-212.0],"idx2d":[27306,27307,27308,27309,27310,27311,27312,27313,27314,27315,27316,27317,27318,27319,27320,27321,27322,27323,27324,27325,27326,27327,27328,27329,27330,27331,27332,27333,27334,27335,27336,27337,27338,27339,27340,27341,27342,27343,27344,27345,27346]}
169	particles3d/CBS138crudemembranes-20230302-tomo45__Pma1-168.hdf	{"coord":[-62.0,546.0,-208.0],"idx2d":[27347,27348,27349,27350,27351,27352,27353,27354,27355,27356,27357,27358,27359,27360,27361,27362,27363,27364,27365,27366,27367,27368,27369,27370,27371,27372,27373,27374,27375,27376,27377,27378,27379,27380,27381,27382,27383,27384,27385,27386,27387]}
170	particles3d/CBS138crudemembranes-20230302-tomo45__Pma1-168.hdf	{"coord":[-122.0,674.0,-208.0],"idx2d":[27388,27389,27390,27391,27392,27393,27394,27395,27396,27397,27398,27399,27400,27401,27402,27403,27404,27405,27406,27407,27408,27409,27410,27411,27412,27413,27414,27415,27416,27417,27418,27419,27420,27421,27422,27423,27424,27425,27426,27427,27428]}
171	particles3d/CBS138crudemembranes-20230302-tomo45__Pma1-168.hdf	{"coord":[-978.0,782.0,-192.0],"idx2d":[27429,27430,27431,27432,27433,27434,27435,27436,27437,27438,27439,27440,27441,27442,27443,27444,27445,27446,27447,27448,27449,27450,27451,27452,27453,27454,27455,27456,27457,27458,27459,27460,27461,27462,27463,27464,27465,27466,27467,27468,27469]}
172	particles3d/CBS138crudemembranes-20230302-tomo45__Pma1-168.hdf	{"coord":[-1094.0,802.0,-192.0],"idx2d":[27470,27471,27472,27473,27474,27475,27476,27477,27478,27479,27480,27481,27482,27483,27484,27485,27486,27487,27488,27489,27490,27491,27492,27493,27494,27495,27496,27497,27498,27499,27500,27501,27502,27503,27504,27505,27506,27507,27508,27509,27510]}
173	particles3d/CBS138crudemembranes-20230302-tomo45__Pma1-168.hdf	{"coord":[-230.0,-530.0,-188.0],"idx2d":[27511,27512,27513,27514,27515,27516,27517,27518,27519,27520,27521,27522,27523,27524,27525,27526,27527,27528,27529,27530,27531,27532,27533,27534,27535,27536,27537,27538,27539,27540,27541,27542,27543,27544,27545,27546,27547,27548,27549,27550,27551]}
174	particles3d/CBS138crudemembranes-20230302-tomo45__Pma1-168.hdf	{"coord":[74.0,466.0,-176.0],"idx2d":[27552,27553,27554,27555,27556,27557,27558,27559,27560,27561,27562,27563,27564,27565,27566,27567,27568,27569,27570,27571,27572,27573,27574,27575,27576,27577,27578,27579,27580,27581,27582,27583,27584,27585,27586,27587,27588,27589,27590,27591,27592]}
175	particles3d/CBS138crudemembranes-20230302-tomo45__Pma1-168.hdf	{"coord":[-1198.0,746.0,-184.0],"idx2d":[27593,27594,27595,27596,27597,27598,27599,27600,27601,27602,27603,27604,27605,27606,27607,27608,27609,27610,27611,27612,27613,27614,27615,27616,27617,27618,27619,27620,27621,27622,27623,27624,27625,27626,27627,27628,27629,27630,27631,27632,27633]}
176	particles3d/CBS138crudemembranes-20230302-tomo45__Pma1-168.hdf	{"coord":[214.0,506.0,-176.0],"idx2d":[27634,27635,27636,27637,27638,27639,27640,27641,27642,27643,27644,27645,27646,27647,27648,27649,27650,27651,27652,27653,27654,27655,27656,27657,27658,27659,27660,27661,27662,27663,27664,27665,27666,27667,27668,27669,27670,27671,27672,27673,27674]}
177	particles3d/CBS138crudemembranes-20230302-tomo45__Pma1-168.hdf	{"coord":[222.0,778.0,-176.0],"idx2d":[27675,27676,27677,27678,27679,27680,27681,27682,27683,27684,27685,27686,27687,27688,27689,27690,27691,27692,27693,27694,27695,27696,27697,27698,27699,27700,27701,27702,27703,27704,27705,27706,27707,27708,27709,27710,27711,27712,27713,27714,27715]}
178	particles3d/CBS138crudemembranes-20230302-tomo45__Pma1-168.hdf	{"coord":[-34.0,782.0,-176.0],"idx2d":[27716,27717,27718,27719,27720,27721,27722,27723,27724,27725,27726,27727,27728,27729,27730,27731,27732,27733,27734,27735,27736,27737,27738,27739,27740,27741,27742,27743,27744,27745,27746,27747,27748,27749,27750,27751,27752,27753,27754,27755,27756]}
179	particles3d/CBS138crudemembranes-20230302-tomo45__Pma1-168.hdf	{"coord":[122.0,854.0,-168.0],"idx2d":[27757,27758,27759,27760,27761,27762,27763,27764,27765,27766,27767,27768,27769,27770,27771,27772,27773,27774,27775,27776,27777,27778,27779,27780,27781,27782,27783,27784,27785,27786,27787,27788,27789,27790,27791,27792,27793,27794,27795,27796,27797]}
180	particles3d/CBS138crudemembranes-20230302-tomo45__Pma1-168.hdf	{"coord":[290.0,622.0,-176.0],"idx2d":[27798,27799,27800,27801,27802,27803,27804,27805,27806,27807,27808,27809,27810,27811,27812,27813,27814,27815,27816,27817,27818,27819,27820,27821,27822,27823,27824,27825,27826,27827,27828,27829,27830,27831,27832,27833,27834,27835,27836,27837,27838]}
181	particles3d/CBS138crudemembranes-20230302-tomo45__Pma1-168.hdf	{"coord":[-46.0,430.0,-172.0],"idx2d":[27839,27840,27841,27842,27843,27844,27845,27846,27847,27848,27849,27850,27851,27852,27853,27854,27855,27856,27857,27858,27859,27860,27861,27862,27863,27864,27865,27866,27867,27868,27869,27870,27871,27872,27873,27874,27875,27876,27877,27878,27879]}
182	particles3d/CBS138crudemembranes-20230302-tomo45__Pma1-168.hdf	{"coord":[762.0,-278.0,-148.0],"idx2d":[27880,27881,27882,27883,27884,27885,27886,27887,27888,27889,27890,27891,27892,27893,27894,27895,27896,27897,27898,27899,27900,27901,27902,27903,27904,27905,27906,27907,27908,27909,27910,27911,27912,27913,27914,27915,27916,27917,27918,27919,27920]}
183	particles3d/CBS138crudemembranes-20230302-tomo45__Pma1-168.hdf	{"coord":[330.0,826.0,-148.0],"idx2d":[27921,27922,27923,27924,27925,27926,27927,27928,27929,27930,27931,27932,27933,27934,27935,27936,27937,27938,27939,27940,27941,27942,27943,27944,27945,27946,27947,27948,27949,27950,27951,27952,27953,27954,27955,27956,27957,27958,27959,27960,27961]}
184	particles3d/CBS138crudemembranes-20230302-tomo45__Pma1-168.hdf	{"coord":[-994.0,866.0,-156.0],"idx2d":[27962,27963,27964,27965,27966,27967,27968,27969,27970,27971,27972,27973,27974,27975,27976,27977,27978,27979,27980,27981,27982,27983,27984,27985,27986,27987,27988,27989,27990,27991,27992,27993,27994,27995,27996,27997,27998,27999,28000,28001,28002]}
185	particles3d/CBS138crudemembranes-20230302-tomo45__Pma1-168.hdf	{"coord":[234.0,906.0,-156.0],"idx2d":[28003,28004,28005,28006,28007,28008,28009,28010,28011,28012,28013,28014,28015,28016,28017,28018,28019,28020,28021,28022,28023,28024,28025,28026,28027,28028,28029,28030,28031,28032,28033,28034,28035,28036,28037,28038,28039,28040,28041,28042,28043]}
186	particles3d/CBS138crudemembranes-20230302-tomo45__Pma1-168.hdf	{"coord":[-1426.0,510.0,-164.0],"idx2d":[28044,28045,28046,28047,28048,28049,28050,28051,28052,28053,28054,28055,28056,28057,28058,28059,28060,28061,28062,28063,28064,28065,28066,28067,28068,28069,28070,28071,28072,28073,28074,28075,28076,28077,28078,28079,28080,28081,28082,28083,28084]}
187	particles3d/CBS138crudemembranes-20230302-tomo45__Pma1-168.hdf	{"coord":[262.0,838.0,-164.0],"idx2d":[28085,28086,28087,28088,28089,28090,28091,28092,28093,28094,28095,28096,28097,28098,28099,28100,28101,28102,28103,28104,28105,28106,28107,28108,28109,28110,28111,28112,28113,28114,28115,28116,28117,28118,28119,28120,28121,28122,28123,28124,28125]}
188	particles3d/CBS138crudemembranes-20230302-tomo45__Pma1-168.hdf	{"coord":[522.0,62.0,-132.0],"idx2d":[28126,28127,28128,28129,28130,28131,28132,28133,28134,28135,28136,28137,28138,28139,28140,28141,28142,28143,28144,28145,28146,28147,28148,28149,28150,28151,28152,28153,28154,28155,28156,28157,28158,28159,28160,28161,28162,28163,28164,28165,28166]}
189	particles3d/CBS138crudemembranes-20230302-tomo45__Pma1-168.hdf	{"coord":[470.0,-398.0,-120.0],"idx2d":[28167,28168,28169,28170,28171,28172,28173,28174,28175,28176,28177,28178,28179,28180,28181,28182,28183,28184,28185,28186,28187,28188,28189,28190,28191,28192,28193,28194,28195,28196,28197,28198,28199,28200,28201,28202,28203,28204,28205,28206,28207]}
190	particles3d/CBS138crudemembranes-20230302-tomo45__Pma1-168.hdf	{"coord":[1442.0,850.0,-108.0],"idx2d":[28208,28209,28210,28211,28212,28213,28214,28215,28216,28217,28218,28219,28220,28221,28222,28223,28224,28225,28226,28227,28228,28229,28230,28231,28232,28233,28234,28235,28236,28237,28238,28239,28240,28241,28242,28243,28244,28245,28246,28247,28248]}
191	particles3d/CBS138crudemembranes-20230302-tomo45__Pma1-168.hdf	{"coord":[1370.0,842.0,-108.0],"idx2d":[28249,28250,28251,28252,28253,28254,28255,28256,28257,28258,28259,28260,28261,28262,28263,28264,28265,28266,28267,28268,28269,28270,28271,28272,28273,28274,28275,28276,28277,28278,28279,28280,28281,28282,28283,28284,28285,28286,28287,28288,28289]}
192	particles3d/CBS138crudemembranes-20230302-tomo45__Pma1-168.hdf	{"coord":[1226.0,-18.0,-80.0],"idx2d":[28290,28291,28292,28293,28294,28295,28296,28297,28298,28299,28300,28301,28302,28303,28304,28305,28306,28307,28308,28309,28310,28311,28312,28313,28314,28315,28316,28317,28318,28319,28320,28321,28322,28323,28324,28325,28326,28327,28328,28329,28330]}
193	particles3d/CBS138crudemembranes-20230302-tomo45__Pma1-168.hdf	{"coord":[1658.0,-230.0,-80.0],"idx2d":[28331,28332,28333,28334,28335,28336,28337,28338,28339,28340,28341,28342,28343,28344,28345,28346,28347,28348,28349,28350,28351,28352,28353,28354,28355,28356,28357,28358,28359,28360,28361,28362,28363,28364,28365,28366,28367,28368,28369,28370,28371]}
194	particles3d/CBS138crudemembranes-20230302-tomo45__Pma1-168.hdf	{"coord":[1690.0,-174.0,-80.0],"idx2d":[28372,28373,28374,28375,28376,28377,28378,28379,28380,28381,28382,28383,28384,28385,28386,28387,28388,28389,28390,28391,28392,28393,28394,28395,28396,28397,28398,28399,28400,28401,28402,28403,28404,28405,28406,28407,28408,28409,28410,28411,28412]}
195	particles3d/CBS138crudemembranes-20230302-tomo45__Pma1-168.hdf	{"coord":[1750.0,118.0,-48.0],"idx2d":[28413,28414,28415,28416,28417,28418,28419,28420,28421,28422,28423,28424,28425,28426,28427,28428,28429,28430,28431,28432,28433,28434,28435,28436,28437,28438,28439,28440,28441,28442,28443,28444,28445,28446,28447,28448,28449,28450,28451,28452,28453]}
196	particles3d/CBS138crudemembranes-20230302-tomo45__Pma1-168.hdf	{"coord":[150.0,1382.0,28.0],"idx2d":[28454,28455,28456,28457,28458,28459,28460,28461,28462,28463,28464,28465,28466,28467,28468,28469,28470,28471,28472,28473,28474,28475,28476,28477,28478,28479,28480,28481,28482,28483,28484,28485,28486,28487,28488,28489,28490,28491,28492,28493,28494]}
197	particles3d/CBS138crudemembranes-20230302-tomo45__Pma1-168.hdf	{"coord":[174.0,1338.0,28.0],"idx2d":[28495,28496,28497,28498,28499,28500,28501,28502,28503,28504,28505,28506,28507,28508,28509,28510,28511,28512,28513,28514,28515,28516,28517,28518,28519,28520,28521,28522,28523,28524,28525,28526,28527,28528,28529,28530,28531,28532,28533,28534,28535]}
198	particles3d/CBS138crudemembranes-20230302-tomo45__Pma1-168.hdf	{"coord":[-1134.0,-30.0,68.0],"idx2d":[28536,28537,28538,28539,28540,28541,28542,28543,28544,28545,28546,28547,28548,28549,28550,28551,28552,28553,28554,28555,28556,28557,28558,28559,28560,28561,28562,28563,28564,28565,28566,28567,28568,28569,28570,28571,28572,28573,28574,28575,28576]}
199	particles3d/CBS138crudemembranes-20230302-tomo45__Pma1-168.hdf	{"coord":[-1094.0,466.0,80.0],"idx2d":[28577,28578,28579,28580,28581,28582,28583,28584,28585,28586,28587,28588,28589,28590,28591,28592,28593,28594,28595,28596,28597,28598,28599,28600,28601,28602,28603,28604,28605,28606,28607,28608,28609,28610,28611,28612,28613,28614,28615,28616,28617]}
200	particles3d/CBS138crudemembranes-20230302-tomo45__Pma1-168.hdf	{"coord":[-578.0,882.0,112.0],"idx2d":[28618,28619,28620,28621,28622,28623,28624,28625,28626,28627,28628,28629,28630,28631,28632,28633,28634,28635,28636,28637,28638,28639,28640,28641,28642,28643,28644,28645,28646,28647,28648,28649,28650,28651,28652,28653,28654,28655,28656,28657,28658]}
201	particles3d/CBS138crudemembranes-20230302-tomo45__Pma1-168.hdf	{"coord":[426.0,-1230.0,156.0],"idx2d":[28659,28660,28661,28662,28663,28664,28665,28666,28667,28668,28669,28670,28671,28672,28673,28674,28675,28676,28677,28678,28679,28680,28681,28682,28683,28684,28685,28686,28687,28688,28689,28690,28691,28692,28693,28694,28695,28696,28697,28698,28699]}
202	particles3d/CBS138crudemembranes-20230302-tomo45__Pma1-168.hdf	{"coord":[1786.0,142.0,232.0],"idx2d":[28700,28701,28702,28703,28704,28705,28706,28707,28708,28709,28710,28711,28712,28713,28714,28715,28716,28717,28718,28719,28720,28721,28722,28723,28724,28725,28726,28727,28728,28729,28730,28731,28732,28733,28734,28735,28736,28737,28738,28739,28740]}
203	particles3d/CBS138crudemembranes-20230302-tomo45__Pma1-168.hdf	{"coord":[606.0,1482.0,240.0],"idx2d":[28741,28742,28743,28744,28745,28746,28747,28748,28749,28750,28751,28752,28753,28754,28755,28756,28757,28758,28759,28760,28761,28762,28763,28764,28765,28766,28767,28768,28769,28770,28771,28772,28773,28774,28775,28776,28777,28778,28779,28780,28781]}
204	particles3d/CBS138crudemembranes-20230302-tomo45__Pma1-168.hdf	{"coord":[614.0,1558.0,244.0],"idx2d":[28782,28783,28784,28785,28786,28787,28788,28789,28790,28791,28792,28793,28794,28795,28796,28797,28798,28799,28800,28801,28802,28803,28804,28805,28806,28807,28808,28809,28810,28811,28812,28813,28814,28815,28816,28817,28818,28819,28820,28821,28822]}
205	particles3d/CBS138crudemembranes-20230302-tomo45__Pma1-168.hdf	{"coord":[730.0,1458.0,248.0],"idx2d":[28823,28824,28825,28826,28827,28828,28829,28830,28831,28832,28833,28834,28835,28836,28837,28838,28839,28840,28841,28842,28843,28844,28845,28846,28847,28848,28849,28850,28851,28852,28853,28854,28855,28856,28857,28858,28859,28860,28861,28862,28863]}
206	particles3d/CBS138crudemembranes-20230302-tomo45__Pma1-168.hdf	{"coord":[758.0,1402.0,252.0],"idx2d":[28864,28865,28866,28867,28868,28869,28870,28871,28872,28873,28874,28875,28876,28877,28878,28879,28880,28881,28882,28883,28884,28885,28886,28887,28888,28889,28890,28891,28892,28893,28894,28895,28896,28897,28898,28899,28900,28901,28902,28903,28904]}
207	particles3d/CBS138crudemembranes-20230302-tomo45__Pma1-168.hdf	{"coord":[910.0,1470.0,264.0],"idx2d":[28905,28906,28907,28908,28909,28910,28911,28912,28913,28914,28915,28916,28917,28918,28919,28920,28921,28922,28923,28924,28925,28926,28927,28928,28929,28930,28931,28932,28933,28934,28935,28936,28937,28938,28939,28940,28941,28942,28943,28944,28945]}
208	particles3d/CBS138crudemembranes-20230302-tomo45__Pma1-168.hdf	{"coord":[1786.0,-470.0,280.0],"idx2d":[28946,28947,28948,28949,28950,28951,28952,28953,28954,28955,28956,28957,28958,28959,28960,28961,28962,28963,28964,28965,28966,28967,28968,28969,28970,28971,28972,28973,28974,28975,28976,28977,28978,28979,28980,28981,28982,28983,28984,28985,28986]}
209	particles3d/CBS138crudemembranes-20230302-tomo45__Pma1-168.hdf	{"coord":[1730.0,-518.0,268.0],"idx2d":[28987,28988,28989,28990,28991,28992,28993,28994,28995,28996,28997,28998,28999,29000,29001,29002,29003,29004,29005,29006,29007,29008,29009,29010,29011,29012,29013,29014,29015,29016,29017,29018,29019,29020,29021,29022,29023,29024,29025,29026,29027]}
210	particles3d/CBS138crudemembranes-20230302-tomo45__Pma1-168.hdf	{"coord":[1670.0,-474.0,268.0],"idx2d":[29028,29029,29030,29031,29032,29033,29034,29035,29036,29037,29038,29039,29040,29041,29042,29043,29044,29045,29046,29047,29048,29049,29050,29051,29052,29053,29054,29055,29056,29057,29058,29059,29060,29061,29062,29063,29064,29065,29066,29067,29068]}
211	particles3d/CBS138crudemembranes-20230302-tomo45__Pma1-168.hdf	{"coord":[642.0,1366.0,240.0],"idx2d":[29069,29070,29071,29072,29073,29074,29075,29076,29077,29078,29079,29080,29081,29082,29083,29084,29085,29086,29087,29088,29089,29090,29091,29092,29093,29094,29095,29096,29097,29098,29099,29100,29101,29102,29103,29104,29105,29106,29107,29108,29109]}
212	particles3d/CBS138crudemembranes-20230302-tomo45__Pma1-168.hdf	{"coord":[1750.0,-322.0,236.0],"idx2d":[29110,29111,29112,29113,29114,29115,29116,29117,29118,29119,29120,29121,29122,29123,29124,29125,29126,29127,29128,29129,29130,29131,29132,29133,29134,29135,29136,29137,29138,29139,29140,29141,29142,29143,29144,29145,29146,29147,29148,29149,29150]}
213	particles3d/CBS138crudemembranes-20230302-tomo45__Pma1-168.hdf	{"coord":[930.0,1354.0,232.0],"idx2d":[29151,29152,29153,29154,29155,29156,29157,29158,29159,29160,29161,29162,29163,29164,29165,29166,29167,29168,29169,29170,29171,29172,29173,29174,29175,29176,29177,29178,29179,29180,29181,29182,29183,29184,29185,29186,29187,29188,29189,29190,29191]}
214	particles3d/CBS138crudemembranes-20230302-tomo45__Pma1-168.hdf	{"coord":[866.0,1326.0,232.0],"idx2d":[29192,29193,29194,29195,29196,29197,29198,29199,29200,29201,29202,29203,29204,29205,29206,29207,29208,29209,29210,29211,29212,29213,29214,29215,29216,29217,29218,29219,29220,29221,29222,29223,29224,29225,29226,29227,29228,29229,29230,29231,29232]}
215	particles3d/CBS138crudemembranes-20230302-tomo45__Pma1-168.hdf	{"coord":[802.0,1294.0,232.0],"idx2d":[29233,29234,29235,29236,29237,29238,29239,29240,29241,29242,29243,29244,29245,29246,29247,29248,29249,29250,29251,29252,29253,29254,29255,29256,29257,29258,29259,29260,29261,29262,29263,29264,29265,29266,29267,29268,29269,29270,29271,29272,29273]}
216	particles3d/CBS138crudemembranes-20230302-tomo45__Pma1-168.hdf	{"coord":[694.0,1334.0,232.0],"idx2d":[29274,29275,29276,29277,29278,29279,29280,29281,29282,29283,29284,29285,29286,29287,29288,29289,29290,29291,29292,29293,29294,29295,29296,29297,29298,29299,29300,29301,29302,29303,29304,29305,29306,29307,29308,29309,29310,29311,29312,29313,29314]}
217	particles3d/CBS138crudemembranes-20230302-tomo45__Pma1-168.hdf	{"coord":[594.0,1414.0,232.0],"idx2d":[29315,29316,29317,29318,29319,29320,29321,29322,29323,29324,29325,29326,29327,29328,29329,29330,29331,29332,29333,29334,29335,29336,29337,29338,29339,29340,29341,29342,29343,29344,29345,29346,29347,29348,29349,29350,29351,29352,29353,29354,29355]}
218	particles3d/CBS138crudemembranes-20230302-tomo45__Pma1-168.hdf	{"coord":[798.0,1226.0,208.0],"idx2d":[29356,29357,29358,29359,29360,29361,29362,29363,29364,29365,29366,29367,29368,29369,29370,29371,29372,29373,29374,29375,29376,29377,29378,29379,29380,29381,29382,29383,29384,29385,29386,29387,29388,29389,29390,29391,29392,29393,29394,29395,29396]}
219	particles3d/CBS138crudemembranes-20230302-tomo45__Pma1-168.hdf	{"coord":[386.0,-1190.0,160.0],"idx2d":[29397,29398,29399,29400,29401,29402,29403,29404,29405,29406,29407,29408,29409,29410,29411,29412,29413,29414,29415,29416,29417,29418,29419,29420,29421,29422,29423,29424,29425,29426,29427,29428,29429,29430,29431,29432,29433,29434,29435,29436,29437]}
220	particles3d/CBS138crudemembranes-20230302-tomo45__Pma1-168.hdf	{"coord":[322.0,-1174.0,140.0],"idx2d":[29438,29439,29440,29441,29442,29443,29444,29445,29446,29447,29448,29449,29450,29451,29452,29453,29454,29455,29456,29457,29458,29459,29460,29461,29462,29463,29464,29465,29466,29467,29468,29469,29470,29471,29472,29473,29474,29475,29476,29477,29478]}
221	particles3d/CBS138crudemembranes-20230302-tomo45__Pma1-168.hdf	{"coord":[-422.0,-418.0,108.0],"idx2d":[29479,29480,29481,29482,29483,29484,29485,29486,29487,29488,29489,29490,29491,29492,29493,29494,29495,29496,29497,29498,29499,29500,29501,29502,29503,29504,29505,29506,29507,29508,29509,29510,29511,29512,29513,29514,29515,29516,29517,29518,29519]}
222	particles3d/CBS138crudemembranes-20230302-tomo45__Pma1-168.hdf	{"coord":[-366.0,-290.0,108.0],"idx2d":[29520,29521,29522,29523,29524,29525,29526,29527,29528,29529,29530,29531,29532,29533,29534,29535,29536,29537,29538,29539,29540,29541,29542,29543,29544,29545,29546,29547,29548,29549,29550,29551,29552,29553,29554,29555,29556,29557,29558,29559,29560]}
223	particles3d/CBS138crudemembranes-20230302-tomo45__Pma1-168.hdf	{"coord":[-386.0,-342.0,108.0],"idx2d":[29561,29562,29563,29564,29565,29566,29567,29568,29569,29570,29571,29572,29573,29574,29575,29576,29577,29578,29579,29580,29581,29582,29583,29584,29585,29586,29587,29588,29589,29590,29591,29592,29593,29594,29595,29596,29597,29598,29599,29600,29601]}
224	particles3d/CBS138crudemembranes-20230302-tomo45__Pma1-168.hdf	{"coord":[-418.0,-298.0,108.0],"idx2d":[29602,29603,29604,29605,29606,29607,29608,29609,29610,29611,29612,29613,29614,29615,29616,29617,29618,29619,29620,29621,29622,29623,29624,29625,29626,29627,29628,29629,29630,29631,29632,29633,29634,29635,29636,29637,29638,29639,29640,29641,29642]}
225	particles3d/CBS138crudemembranes-20230302-tomo45__Pma1-168.hdf	{"coord":[-454.0,-162.0,108.0],"idx2d":[29643,29644,29645,29646,29647,29648,29649,29650,29651,29652,29653,29654,29655,29656,29657,29658,29659,29660,29661,29662,29663,29664,29665,29666,29667,29668,29669,29670,29671,29672,29673,29674,29675,29676,29677,29678,29679,29680,29681,29682,29683]}
226	particles3d/CBS138crudemembranes-20230302-tomo45__Pma1-168.hdf	{"coord":[-278.0,-126.0,108.0],"idx2d":[29684,29685,29686,29687,29688,29689,29690,29691,29692,29693,29694,29695,29696,29697,29698,29699,29700,29701,29702,29703,29704,29705,29706,29707,29708,29709,29710,29711,29712,29713,29714,29715,29716,29717,29718,29719,29720,29721,29722,29723,29724]}
227	particles3d/CBS138crudemembranes-20230302-tomo45__Pma1-168.hdf	{"coord":[-546.0,378.0,80.0],"idx2d":[29725,29726,29727,29728,29729,29730,29731,29732,29733,29734,29735,29736,29737,29738,29739,29740,29741,29742,29743,29744,29745,29746,29747,29748,29749,29750,29751,29752,29753,29754,29755,29756,29757,29758,29759,29760,29761,29762,29763,29764,29765]}
228	particles3d/CBS138crudemembranes-20230302-tomo45__Pma1-168.hdf	{"coord":[-594.0,474.0,88.0],"idx2d":[29766,29767,29768,29769,29770,29771,29772,29773,29774,29775,29776,29777,29778,29779,29780,29781,29782,29783,29784,29785,29786,29787,29788,29789,29790,29791,29792,29793,29794,29795,29796,29797,29798,29799,29800,29801,29802,29803,29804,29805,29806]}
229	particles3d/CBS138crudemembranes-20230302-tomo45__Pma1-168.hdf	{"coord":[-1014.0,10.0,76.0],"idx2d":[29807,29808,29809,29810,29811,29812,29813,29814,29815,29816,29817,29818,29819,29820,29821,29822,29823,29824,29825,29826,29827,29828,29829,29830,29831,29832,29833,29834,29835,29836,29837,29838,29839,29840,29841,29842,29843,29844,29845,29846,29847]}
230	particles3d/CBS138crudemembranes-20230302-tomo45__Pma1-168.hdf	{"coord":[-1198.0,406.0,76.0],"idx2d":[29848,29849,29850,29851,29852,29853,29854,29855,29856,29857,29858,29859,29860,29861,29862,29863,29864,29865,29866,29867,29868,29869,29870,29871,29872,29873,29874,29875,29876,29877,29878,29879,29880,29881,29882,29883,29884,29885,29886,29887,29888]}
231	particles3d/CBS138crudemembranes-20230302-tomo45__Pma1-168.hdf	{"coord":[-1086.0,30.0,84.0],"idx2d":[29889,29890,29891,29892,29893,29894,29895,29896,29897,29898,29899,29900,29901,29902,29903,29904,29905,29906,29907,29908,29909,29910,29911,29912,29913,29914,29915,29916,29917,29918,29919,29920,29921,29922,29923,29924,29925,29926,29927,29928,29929]}
232	particles3d/CBS138crudemembranes-20230302-tomo45__Pma1-168.hdf	{"coord":[-1186.0,178.0,72.0],"idx2d":[29930,29931,29932,29933,29934,29935,29936,29937,29938,29939,29940,29941,29942,29943,29944,29945,29946,29947,29948,29949,29950,29951,29952,29953,29954,29955,29956,29957,29958,29959,29960,29961,29962,29963,29964,29965,29966,29967,29968,29969,29970]}
233	particles3d/CBS138crudemembranes-20230302-tomo45__Pma1-168.hdf	{"coord":[-1338.0,442.0,52.0],"idx2d":[29971,29972,29973,29974,29975,29976,29977,29978,29979,29980,29981,29982,29983,29984,29985,29986,29987,29988,29989,29990,29991,29992,29993,29994,29995,29996,29997,29998,29999,30000,30001,30002,30003,30004,30005,30006,30007,30008,30009,30010,30011]}
234	particles3d/CBS138crudemembranes-20230302-tomo45__Pma1-168.hdf	{"coord":[1626.0,-150.0,-72.0],"idx2d":[30012,30013,30014,30015,30016,30017,30018,30019,30020,30021,30022,30023,30024,30025,30026,30027,30028,30029,30030,30031,30032,30033,30034,30035,30036,30037,30038,30039,30040,30041,30042,30043,30044,30045,30046,30047,30048,30049,30050,30051,30052]}
235	particles3d/CBS138crudemembranes-20230302-tomo45__Pma1-168.hdf	{"coord":[950.0,450.0,-128.0],"idx2d":[30053,30054,30055,30056,30057,30058,30059,30060,30061,30062,30063,30064,30065,30066,30067,30068,30069,30070,30071,30072,30073,30074,30075,30076,30077,30078,30079,30080,30081,30082,30083,30084,30085,30086,30087,30088,30089,30090,30091,30092,30093]}
236	particles3d/CBS138crudemembranes-20230302-tomo45__Pma1-168.hdf	{"coord":[882.0,-134.0,-120.0],"idx2d":[30094,30095,30096,30097,30098,30099,30100,30101,30102,30103,30104,30105,30106,30107,30108,30109,30110,30111,30112,30113,30114,30115,30116,30117,30118,30119,30120,30121,30122,30123,30124,30125,30126,30127,30128,30129,30130,30131,30132,30133,30134]}
237	particles3d/CBS138crudemembranes-20230302-tomo45__Pma1-168.hdf	{"coord":[894.0,434.0,-120.0],"idx2d":[30135,30136,30137,30138,30139,30140,30141,30142,30143,30144,30145,30146,30147,30148,30149,30150,30151,30152,30153,30154,30155,30156,30157,30158,30159,30160,30161,30162,30163,30164,30165,30166,30167,30168,30169,30170,30171,30172,30173,30174,30175]}
238	particles3d/CBS138crudemembranes-20230302-tomo45__Pma1-168.hdf	{"coord":[790.0,-22.0,-120.0],"idx2d":[30176,30177,30178,30179,30180,30181,30182,30183,30184,30185,30186,30187,30188,30189,30190,30191,30192,30193,30194,30195,30196,30197,30198,30199,30200,30201,30202,30203,30204,30205,30206,30207,30208,30209,30210,30211,30212,30213,30214,30215,30216]}
239	particles3d/CBS138crudemembranes-20230302-tomo45__Pma1-168.hdf	{"coord":[722.0,-34.0,-144.0],"idx2d":[30217,30218,30219,30220,30221,30222,30223,30224,30225,30226,30227,30228,30229,30230,30231,30232,30233,30234,30235,30236,30237,30238,30239,30240,30241,30242,30243,30244,30245,30246,30247,30248,30249,30250,30251,30252,30253,30254,30255,30256,30257]}
240	particles3d/CBS138crudemembranes-20230302-tomo45__Pma1-168.hdf	{"coord":[694.0,-282.0,-144.0],"idx2d":[30258,30259,30260,30261,30262,30263,30264,30265,30266,30267,30268,30269,30270,30271,30272,30273,30274,30275,30276,30277,30278,30279,30280,30281,30282,30283,30284,30285,30286,30287,30288,30289,30290,30291,30292,30293,30294,30295,30296,30297,30298]}
241	particles3d/CBS138crudemembranes-20230302-tomo45__Pma1-168.hdf	{"coord":[358.0,754.0,-144.0],"idx2d":[30299,30300,30301,30302,30303,30304,30305,30306,30307,30308,30309,30310,30311,30312,30313,30314,30315,30316,30317,30318,30319,30320,30321,30322,30323,30324,30325,30326,30327,30328,30329,30330,30331,30332,30333,30334,30335,30336,30337,30338,30339]}
242	particles3d/CBS138crudemembranes-20230302-tomo45__Pma1-168.hdf	{"coord":[198.0,942.0,-144.0],"idx2d":[30340,30341,30342,30343,30344,30345,30346,30347,30348,30349,30350,30351,30352,30353,30354,30355,30356,30357,30358,30359,30360,30361,30362,30363,30364,30365,30366,30367,30368,30369,30370,30371,30372,30373,30374,30375,30376,30377,30378,30379,30380]}
243	particles3d/CBS138crudemembranes-20230302-tomo45__Pma1-168.hdf	{"coord":[494.0,-202.0,-192.0],"idx2d":[30381,30382,30383,30384,30385,30386,30387,30388,30389,30390,30391,30392,30393,30394,30395,30396,30397,30398,30399,30400,30401,30402,30403,30404,30405,30406,30407,30408,30409,30410,30411,30412,30413,30414,30415,30416,30417,30418,30419,30420,30421]}
244	particles3d/CBS138crudemembranes-20230302-tomo45__Pma1-168.hdf	{"coord":[46.0,586.0,-200.0],"idx2d":[30422,30423,30424,30425,30426,30427,30428,30429,30430,30431,30432,30433,30434,30435,30436,30437,30438,30439,30440,30441,30442,30443,30444,30445,30446,30447,30448,30449,30450,30451,30452,30453,30454,30455,30456,30457,30458,30459,30460,30461,30462]}
245	particles3d/CBS138crudemembranes-20230302-tomo45__Pma1-168.hdf	{"coord":[50.0,710.0,-200.0],"idx2d":[30463,30464,30465,30466,30467,30468,30469,30470,30471,30472,30473,30474,30475,30476,30477,30478,30479,30480,30481,30482,30483,30484,30485,30486,30487,30488,30489,30490,30491,30492,30493,30494,30495,30496,30497,30498,30499,30500,30501,30502,30503]}
246	particles3d/CBS138crudemembranes-20230302-tomo45__Pma1-168.hdf	{"coord":[-1062.0,750.0,-200.0],"idx2d":[30504,30505,30506,30507,30508,30509,30510,30511,30512,30513,30514,30515,30516,30517,30518,30519,30520,30521,30522,30523,30524,30525,30526,30527,30528,30529,30530,30531,30532,30533,30534,30535,30536,30537,30538,30539,30540,30541,30542,30543,30544]}
247	particles3d/CBS138crudemembranes-20230302-tomo45__Pma1-168.hdf	{"coord":[-486.0,-114.0,-232.0],"idx2d":[30545,30546,30547,30548,30549,30550,30551,30552,30553,30554,30555,30556,30557,30558,30559,30560,30561,30562,30563,30564,30565,30566,30567,30568,30569,30570,30571,30572,30573,30574,30575,30576,30577,30578,30579,30580,30581,30582,30583,30584,30585]}
248	particles3d/CBS138crudemembranes-20230302-tomo45__Pma1-168.hdf	{"coord":[-586.0,-38.0,-248.0],"idx2d":[30586,30587,30588,30589,30590,30591,30592,30593,30594,30595,30596,30597,30598,30599,30600,30601,30602,30603,30604,30605,30606,30607,30608,30609,30610,30611,30612,30613,30614,30615,30616,30617,30618,30619,30620,30621,30622,30623,30624,30625,30626]}
249	particles3d/CBS138crudemembranes-20230302-tomo45__Pma1-168.hdf	{"coord":[-470.0,-1678.0,-328.0],"idx2d":[30627,30628,30629,30630,30631,30632,30633,30634,30635,30636,30637,30638,30639,30640,30641,30642,30643,30644,30645,30646,30647,30648,30649,30650,30651,30652,30653,30654,30655,30656,30657,30658,30659,30660,30661,30662,30663,30664,30665,30666,30667]}
250	particles3d/CBS138crudemembranes-20230302-tomo45__Pma1-168.hdf	{"coord":[-498.0,-1606.0,-328.0],"idx2d":[30668,30669,30670,30671,30672,30673,30674,30675,30676,30677,30678,30679,30680,30681,30682,30683,30684,30685,30686,30687,30688,30689,30690,30691,30692,30693,30694,30695,30696,30697,30698,30699,30700,30701,30702,30703,30704,30705,30706,30707,30708]}
251	particles3d/CBS138crudemembranes-20230302-tomo45__Pma1-168.hdf	{"coord":[-1134.0,-758.0,-332.0],"idx2d":[30709,30710,30711,30712,30713,30714,30715,30716,30717,30718,30719,30720,30721,30722,30723,30724,30725,30726,30727,30728,30729,30730,30731,30732,30733,30734,30735,30736,30737,30738,30739,30740,30741,30742,30743,30744,30745,30746,30747,30748,30749]}
252	particles3d/CBS138crudemembranes-20230302-tomo45__Pma1-168.hdf	{"coord":[-1698.0,-386.0,-364.0],"idx2d":[30750,30751,30752,30753,30754,30755,30756,30757,30758,30759,30760,30761,30762,30763,30764,30765,30766,30767,30768,30769,30770,30771,30772,30773,30774,30775,30776,30777,30778,30779,30780,30781,30782,30783,30784,30785,30786,30787,30788,30789,30790]}
253	particles3d/CBS138crudemembranes-20230302-tomo45__Pma1-168.hdf	{"coord":[-1818.0,-338.0,-364.0],"idx2d":[30791,30792,30793,30794,30795,30796,30797,30798,30799,30800,30801,30802,30803,30804,30805,30806,30807,30808,30809,30810,30811,30812,30813,30814,30815,30816,30817,30818,30819,30820,30821,30822,30823,30824,30825,30826,30827,30828,30829,30830,30831]}
0	particles3d/CBS138crudemembranes-20230302-tomo46__Pma1-168.hdf	{"coord":[326.0,566.0,16.0],"idx2d":[30832,30833,30834,30835,30836,30837,30838,30839,30840,30841,30842,30843,30844,30845,30846,30847,30848,30849,30850,30851,30852,30853,30854,30855,30856,30857,30858,30859,30860,30861,30862,30863,30864,30865,30866,30867,30868,30869,30870,30871,30872]}
1	particles3d/CBS138crudemembranes-20230302-tomo46__Pma1-168.hdf	{"coord":[-582.0,286.0,164.0],"idx2d":[30873,30874,30875,30876,30877,30878,30879,30880,30881,30882,30883,30884,30885,30886,30887,30888,30889,30890,30891,30892,30893,30894,30895,30896,30897,30898,30899,30900,30901,30902,30903,30904,30905,30906,30907,30908,30909,30910,30911,30912,30913]}
2	particles3d/CBS138crudemembranes-20230302-tomo46__Pma1-168.hdf	{"coord":[46.0,-146.0,164.0],"idx2d":[30914,30915,30916,30917,30918,30919,30920,30921,30922,30923,30924,30925,30926,30927,30928,30929,30930,30931,30932,30933,30934,30935,30936,30937,30938,30939,30940,30941,30942,30943,30944,30945,30946,30947,30948,30949,30950,30951,30952,30953,30954]}
3	particles3d/CBS138crudemembranes-20230302-tomo46__Pma1-168.hdf	{"coord":[122.0,66.0,164.0],"idx2d":[30955,30956,30957,30958,30959,30960,30961,30962,30963,30964,30965,30966,30967,30968,30969,30970,30971,30972,30973,30974,30975,30976,30977,30978,30979,30980,30981,30982,30983,30984,30985,30986,30987,30988,30989,30990,30991,30992,30993,30994,30995]}
4	particles3d/CBS138crudemembranes-20230302-tomo46__Pma1-168.hdf	{"coord":[258.0,-862.0,180.0],"idx2d":[30996,30997,30998,30999,31000,31001,31002,31003,31004,31005,31006,31007,31008,31009,31010,31011,31012,31013,31014,31015,31016,31017,31018,31019,31020,31021,31022,31023,31024,31025,31026,31027,31028,31029,31030,31031,31032,31033,31034,31035,31036]}
5	particles3d/CBS138crudemembranes-20230302-tomo46__Pma1-168.hdf	{"coord":[186.0,-838.0,180.0],"idx2d":[31037,31038,31039,31040,31041,31042,31043,31044,31045,31046,31047,31048,31049,31050,31051,31052,31053,31054,31055,31056,31057,31058,31059,31060,31061,31062,31063,31064,31065,31066,31067,31068,31069,31070,31071,31072,31073,31074,31075,31076,31077]}
6	particles3d/CBS138crudemembranes-20230302-tomo46__Pma1-168.hdf	{"coord":[30.0,-54.0,192.0],"idx2d":[31078,31079,31080,31081,31082,31083,31084,31085,31086,31087,31088,31089,31090,31091,31092,31093,31094,31095,31096,31097,31098,31099,31100,31101,31102,31103,31104,31105,31106,31107,31108,31109,31110,31111,31112,31113,31114,31115,31116,31117,31118]}
7	particles3d/CBS138crudemembranes-20230302-tomo46__Pma1-168.hdf	{"coord":[-150.0,66.0,192.0],"idx2d":[31119,31120,31121,31122,31123,31124,31125,31126,31127,31128,31129,31130,31131,31132,31133,31134,31135,31136,31137,31138,31139,31140,31141,31142,31143,31144,31145,31146,31147,31148,31149,31150,31151,31152,31153,31154,31155,31156,31157,31158,31159]}
8	particles3d/CBS138crudemembranes-20230302-tomo46__Pma1-168.hdf	{"coord":[342.0,-362.0,232.0],"idx2d":[31160,31161,31162,31163,31164,31165,31166,31167,31168,31169,31170,31171,31172,31173,31174,31175,31176,31177,31178,31179,31180,31181,31182,31183,31184,31185,31186,31187,31188,31189,31190,31191,31192,31193,31194,31195,31196,31197,31198,31199,31200]}
9	particles3d/CBS138crudemembranes-20230302-tomo46__Pma1-168.hdf	{"coord":[314.0,-222.0,232.0],"idx2d":[31201,31202,31203,31204,31205,31206,31207,31208,31209,31210,31211,31212,31213,31214,31215,31216,31217,31218,31219,31220,31221,31222,31223,31224,31225,31226,31227,31228,31229,31230,31231,31232,31233,31234,31235,31236,31237,31238,31239,31240,31241]}
10	particles3d/CBS138crudemembranes-20230302-tomo46__Pma1-168.hdf	{"coord":[434.0,-230.0,236.0],"idx2d":[31242,31243,31244,31245,31246,31247,31248,31249,31250,31251,31252,31253,31254,31255,31256,31257,31258,31259,31260,31261,31262,31263,31264,31265,31266,31267,31268,31269,31270,31271,31272,31273,31274,31275,31276,31277,31278,31279,31280,31281,31282]}
11	particles3d/CBS138crudemembranes-20230302-tomo46__Pma1-168.hdf	{"coord":[-86.0,838.0,240.0],"idx2d":[31283,31284,31285,31286,31287,31288,31289,31290,31291,31292,31293,31294,31295,31296,31297,31298,31299,31300,31301,31302,31303,31304,31305,31306,31307,31308,31309,31310,31311,31312,31313,31314,31315,31316,31317,31318,31319,31320,31321,31322,31323]}
12	particles3d/CBS138crudemembranes-20230302-tomo46__Pma1-168.hdf	{"coord":[-118.0,762.0,240.0],"idx2d":[31324,31325,31326,31327,31328,31329,31330,31331,31332,31333,31334,31335,31336,31337,31338,31339,31340,31341,31342,31343,31344,31345,31346,31347,31348,31349,31350,31351,31352,31353,31354,31355,31356,31357,31358,31359,31360,31361,31362,31363,31364]}
13	particles3d/CBS138crudemembranes-20230302-tomo46__Pma1-168.hdf	{"coord":[1046.0,-534.0,280.0],"idx2d":[31365,31366,31367,31368,31369,31370,31371,31372,31373,31374,31375,31376,31377,31378,31379,31380,31381,31382,31383,31384,31385,31386,31387,31388,31389,31390,31391,31392,31393,31394,31395,31396,31397,31398,31399,31400,31401,31402,31403,31404,31405]}
14	particles3d/CBS138crudemembranes-20230302-tomo46__Pma1-168.hdf	{"coord":[1134.0,-614.0,304.0],"idx2d":[31406,31407,31408,31409,31410,31411,31412,31413,31414,31415,31416,31417,31418,31419,31420,31421,31422,31423,31424,31425,31426,31427,31428,31429,31430,31431,31432,31433,31434,31435,31436,31437,31438,31439,31440,31441,31442,31443,31444,31445,31446]}
15	particles3d/CBS138crudemembranes-20230302-tomo46__Pma1-168.hdf	{"coord":[1174.0,-674.0,304.0],"idx2d":[31447,31448,31449,31450,31451,31452,31453,31454,31455,31456,31457,31458,31459,31460,31461,31462,31463,31464,31465,31466,31467,31468,31469,31470,31471,31472,31473,31474,31475,31476,31477,31478,31479,31480,31481,31482,31483,31484,31485,31486,31487]}
16	particles3d/CBS138crudemembranes-20230302-tomo46__Pma1-168.hdf	{"coord":[630.0,418.0,316.0],"idx2d":[31488,31489,31490,31491,31492,31493,31494,31495,31496,31497,31498,31499,31500,31501,31502,31503,31504,31505,31506,31507,31508,31509,31510,31511,31512,31513,31514,31515,31516,31517,31518,31519,31520,31521,31522,31523,31524,31525,31526,31527,31528]}
17	particles3d/CBS138crudemembranes-20230302-tomo46__Pma1-168.hdf	{"coord":[990.0,410.0,324.0],"idx2d":[31529,31530,31531,31532,31533,31534,31535,31536,31537,31538,31539,31540,31541,31542,31543,31544,31545,31546,31547,31548,31549,31550,31551,31552,31553,31554,31555,31556,31557,31558,31559,31560,31561,31562,31563,31564,31565,31566,31567,31568,31569]}
18	particles3d/CBS138crudemembranes-20230302-tomo46__Pma1-168.hdf	{"coord":[1386.0,698.0,420.0],"idx2d":[31570,31571,31572,31573,31574,31575,31576,31577,31578,31579,31580,31581,31582,31583,31584,31585,31586,31587,31588,31589,31590,31591,31592,31593,31594,31595,31596,31597,31598,31599,31600,31601,31602,31603,31604,31605,31606,31607,31608,31609,31610]}
19	particles3d/CBS138crudemembranes-20230302-tomo46__Pma1-168.hdf	{"coord":[1250.0,498.0,368.0],"idx2d":[31611,31612,31613,31614,31615,31616,31617,31618,31619,31620,31621,31622,31623,31624,31625,31626,31627,31628,31629,31630,31631,31632,31633,31634,31635,31636,31637,31638,31639,31640,31641,31642,31643,31644,31645,31646,31647,31648,31649,31650,31651]}
20	particles3d/CBS138crudemembranes-20230302-tomo46__Pma1-168.hdf	{"coord":[1334.0,522.0,368.0],"idx2d":[31652,31653,31654,31655,31656,31657,31658,31659,31660,31661,31662,31663,31664,31665,31666,31667,31668,31669,31670,31671,31672,31673,31674,31675,31676,31677,31678,31679,31680,31681,31682,31683,31684,31685,31686,31687,31688,31689,31690,31691,31692]}
21	particles3d/CBS138crudemembranes-20230302-tomo46__Pma1-168.hdf	{"coord":[-226.0,802.0,228.0],"idx2d":[31693,31694,31695,31696,31697,31698,31699,31700,31701,31702,31703,31704,31705,31706,31707,31708,31709,31710,31711,31712,31713,31714,31715,31716,31717,31718,31719,31720,31721,31722,31723,31724,31725,31726,31727,31728,31729,31730,31731,31732,31733]}
22	particles3d/CBS138crudemembranes-20230302-tomo46__Pma1-168.hdf	{"coord":[1394.0,358.0,156.0],"idx2d":[31734,31735,31736,31737,31738,31739,31740,31741,31742,31743,31744,31745,31746,31747,31748,31749,31750,31751,31752,31753,31754,31755,31756,31757,31758,31759,31760,31761,31762,31763,31764,31765,31766,31767,31768,31769,31770,31771,31772,31773,31774]}
23	particles3d/CBS138crudemembranes-20230302-tomo46__Pma1-168.hdf	{"coord":[142.0,746.0,0.0],"idx2d":[31775,31776,31777,31778,31779,31780,31781,31782,31783,31784,31785,31786,31787,31788,31789,31790,31791,31792,31793,31794,31795,31796,31797,31798,31799,31800,31801,31802,31803,31804,31805,31806,31807,31808,31809,31810,31811,31812,31813,31814,31815]}
24	particles3d/CBS138crudemembranes-20230302-tomo46__Pma1-168.hdf	{"coord":[-82.0,698.0,-16.0],"idx2d":[31816,31817,31818,31819,31820,31821,31822,31823,31824,31825,31826,31827,31828,31829,31830,31831,31832,31833,31834,31835,31836,31837,31838,31839,31840,31841,31842,31843,31844,31845,31846,31847,31848,31849,31850,31851,31852,31853,31854,31855,31856]}
25	particles3d/CBS138crudemembranes-20230302-tomo46__Pma1-168.hdf	{"coord":[-158.0,710.0,-16.0],"idx2d":[31857,31858,31859,31860,31861,31862,31863,31864,31865,31866,31867,31868,31869,31870,31871,31872,31873,31874,31875,31876,31877,31878,31879,31880,31881,31882,31883,31884,31885,31886,31887,31888,31889,31890,31891,31892,31893,31894,31895,31896,31897]}
26	particles3d/CBS138crudemembranes-20230302-tomo46__Pma1-168.hdf	{"coord":[-110.0,782.0,-40.0],"idx2d":[31898,31899,31900,31901,31902,31903,31904,31905,31906,31907,31908,31909,31910,31911,31912,31913,31914,31915,31916,31917,31918,31919,31920,31921,31922,31923,31924,31925,31926,31927,31928,31929,31930,31931,31932,31933,31934,31935,31936,31937,31938]}
27	particles3d/CBS138crudemembranes-20230302-tomo46__Pma1-168.hdf	{"coord":[74.0,-182.0,-52.0],"idx2d":[31939,31940,31941,31942,31943,31944,31945,31946,31947,31948,31949,31950,31951,31952,31953,31954,31955,31956,31957,31958,31959,31960,31961,31962,31963,31964,31965,31966,31967,31968,31969,31970,31971,31972,31973,31974,31975,31976,31977,31978,31979]}
28	particles3d/CBS138crudemembranes-20230302-tomo46__Pma1-168.hdf	{"coord":[-302.0,862.0,-68.0],"idx2d":[31980,31981,31982,31983,31984,31985,31986,31987,31988,31989,31990,31991,31992,31993,31994,31995,31996,31997,31998,31999,32000,32001,32002,32003,32004,32005,32006,32007,32008,32009,32010,32011,32012,32013,32014,32015,32016,32017,32018,32019,32020]}
29	particles3d/CBS138crudemembranes-20230302-tomo46__Pma1-168.hdf	{"coord":[246.0,-186.0,-88.0],"idx2d":[32021,32022,32023,32024,32025,32026,32027,32028,32029,32030,32031,32032,32033,32034,32035,32036,32037,32038,32039,32040,32041,32042,32043,32044,32045,32046,32047,32048,32049,32050,32051,32052,32053,32054,32055,32056,32057,32058,32059,32060,32061]}
30	particles3d/CBS138crudemembranes-20230302-tomo46__Pma1-168.hdf	{"coord":[-878.0,778.0,-100.0],"idx2d":[32062,32063,32064,32065,32066,32067,32068,32069,32070,32071,32072,32073,32074,32075,32076,32077,32078,32079,32080,32081,32082,32083,32084,32085,32086,32087,32088,32089,32090,32091,32092,32093,32094,32095,32096,32097,32098,32099,32100,32101,32102]}
31	particles3d/CBS138crudemembranes-20230302-tomo46__Pma1-168.hdf	{"coord":[-630.0,906.0,-100.0],"idx2d":[32103,32104,32105,32106,32107,32108,32109,32110,32111,32112,32113,32114,32115,32116,32117,32118,32119,32120,32121,32122,32123,32124,32125,32126,32127,32128,32129,32130,32131,32132,32133,32134,32135,32136,32137,32138,32139,32140,32141,32142,32143]}
32	particles3d/CBS138crudemembranes-20230302-tomo46__Pma1-168.hdf	{"coord":[-974.0,834.0,-144.0],"idx2d":[32144,32145,32146,32147,32148,32149,32150,32151,32152,32153,32154,32155,32156,32157,32158,32159,32160,32161,32162,32163,32164,32165,32166,32167,32168,32169,32170,32171,32172,32173,32174,32175,32176,32177,32178,32179,32180,32181,32182,32183,32184]}
33	particles3d/CBS138crudemembranes-20230302-tomo46__Pma1-168.hdf	{"coord":[-1130.0,834.0,-176.0],"idx2d":[32185,32186,32187,32188,32189,32190,32191,32192,32193,32194,32195,32196,32197,32198,32199,32200,32201,32202,32203,32204,32205,32206,32207,32208,32209,32210,32211,32212,32213,32214,32215,32216,32217,32218,32219,32220,32221,32222,32223,32224,32225]}
34	particles3d/CBS138crudemembranes-20230302-tomo46__Pma1-168.hdf	{"coord":[-410.0,-466.0,-200.0],"idx2d":[32226,32227,32228,32229,32230,32231,32232,32233,32234,32235,32236,32237,32238,32239,32240,32241,32242,32243,32244,32245,32246,32247,32248,32249,32250,32251,32252,32253,32254,32255,32256,32257,32258,32259,32260,32261,32262,32263,32264,32265,32266]}
35	particles3d/CBS138crudemembranes-20230302-tomo46__Pma1-168.hdf	{"coord":[-482.0,-502.0,-208.0],"idx2d":[32267,32268,32269,32270,32271,32272,32273,32274,32275,32276,32277,32278,32279,32280,32281,32282,32283,32284,32285,32286,32287,32288,32289,32290,32291,32292,32293,32294,32295,32296,32297,32298,32299,32300,32301,32302,32303,32304,32305,32306,32307]}
36	particles3d/CBS138crudemembranes-20230302-tomo46__Pma1-168.hdf	{"coord":[-546.0,-526.0,-212.0],"idx2d":[32308,32309,32310,32311,32312,32313,32314,32315,32316,32317,32318,32319,32320,32321,32322,32323,32324,32325,32326,32327,32328,32329,32330,32331,32332,32333,32334,32335,32336,32337,32338,32339,32340,32341,32342,32343,32344,32345,32346,32347,32348]}
37	particles3d/CBS138crudemembranes-20230302-tomo46__Pma1-168.hdf	{"coord":[-1286.0,366.0,-224.0],"idx2d":[32349,32350,32351,32352,32353,32354,32355,32356,32357,32358,32359,32360,32361,32362,32363,32364,32365,32366,32367,32368,32369,32370,32371,32372,32373,32374,32375,32376,32377,32378,32379,32380,32381,32382,32383,32384,32385,32386,32387,32388,32389]}
38	particles3d/CBS138crudemembranes-20230302-tomo46__Pma1-168.hdf	{"coord":[-1318.0,434.0,-220.0],"idx2d":[32390,32391,32392,32393,32394,32395,32396,32397,32398,32399,32400,32401,32402,32403,32404,32405,32406,32407,32408,32409,32410,32411,32412,32413,32414,32415,32416,32417,32418,32419,32420,32421,32422,32423,32424,32425,32426,32427,32428,32429,32430]}
39	particles3d/CBS138crudemembranes-20230302-tomo46__Pma1-168.hdf	{"coord":[-602.0,-462.0,-220.0],"idx2d":[32431,32432,32433,32434,32435,32436,32437,32438,32439,32440,32441,32442,32443,32444,32445,32446,32447,32448,32449,32450,32451,32452,32453,32454,32455,32456,32457,32458,32459,32460,32461,32462,32463,32464,32465,32466,32467,32468,32469,32470,32471]}
40	particles3d/CBS138crudemembranes-20230302-tomo46__Pma1-168.hdf	{"coord":[-966.0,-218.0,-228.0],"idx2d":[32472,32473,32474,32475,32476,32477,32478,32479,32480,32481,32482,32483,32484,32485,32486,32487,32488,32489,32490,32491,32492,32493,32494,32495,32496,32497,32498,32499,32500,32501,32502,32503,32504,32505,32506,32507,32508,32509,32510,32511,32512]}
41	particles3d/CBS138crudemembranes-20230302-tomo46__Pma1-168.hdf	{"coord":[-1354.0,506.0,-228.0],"idx2d":[32513,32514,32515,32516,32517,32518,32519,32520,32521,32522,32523,32524,32525,32526,32527,32528,32529,32530,32531,32532,32533,32534,32535,32536,32537,32538,32539,32540,32541,32542,32543,32544,32545,32546,32547,32548,32549,32550,32551,32552,32553]}
42	particles3d/CBS138crudemembranes-20230302-tomo46__Pma1-168.hdf	{"coord":[-1106.0,762.0,-176.0],"idx2d":[32554,32555,32556,32557,32558,32559,32560,32561,32562,32563,32564,32565,32566,32567,32568,32569,32570,32571,32572,32573,32574,32575,32576,32577,32578,32579,32580,32581,32582,32583,32584,32585,32586,32587,32588,32589,32590,32591,32592,32593,32594]}
43	particles3d/CBS138crudemembranes-20230302-tomo46__Pma1-168.hdf	{"coord":[-522.0,186.0,-144.0],"idx2d":[32595,32596,32597,32598,32599,32600,32601,32602,32603,32604,32605,32606,32607,32608,32609,32610,32611,32612,32613,32614,32615,32616,32617,32618,32619,32620,32621,32622,32623,32624,32625,32626,32627,32628,32629,32630,32631,32632,32633,32634,32635]}
44	particles3d/CBS138crudemembranes-20230302-tomo46__Pma1-168.hdf	{"coord":[274.0,-886.0,-132.0],"idx2d":[32636,32637,32638,32639,32640,32641,32642,32643,32644,32645,32646,32647,32648,32649,32650,32651,32652,32653,32654,32655,32656,32657,32658,32659,32660,32661,32662,32663,32664,32665,32666,32667,32668,32669,32670,32671,32672,32673,32674,32675,32676]}
45	particles3d/CBS138crudemembranes-20230302-tomo46__Pma1-168.hdf	{"coord":[-466.0,298.0,-124.0],"idx2d":[32677,32678,32679,32680,32681,32682,32683,32684,32685,32686,32687,32688,32689,32690,32691,32692,32693,32694,32695,32696,32697,32698,32699,32700,32701,32702,32703,32704,32705,32706,32707,32708,32709,32710,32711,32712,32713,32714,32715,32716,32717]}
46	particles3d/CBS138crudemembranes-20230302-tomo46__Pma1-168.hdf	{"coord":[-326.0,210.0,-108.0],"idx2d":[32718,32719,32720,32721,32722,32723,32724,32725,32726,32727,32728,32729,32730,32731,32732,32733,32734,32735,32736,32737,32738,32739,32740,32741,32742,32743,32744,32745,32746,32747,32748,32749,32750,32751,32752,32753,32754,32755,32756,32757,32758]}
47	particles3d/CBS138crudemembranes-20230302-tomo46__Pma1-168.hdf	{"coord":[-842.0,218.0,-96.0],"idx2d":[32759,32760,32761,32762,32763,32764,32765,32766,32767,32768,32769,32770,32771,32772,32773,32774,32775,32776,32777,32778,32779,32780,32781,32782,32783,32784,32785,32786,32787,32788,32789,32790,32791,32792,32793,32794,32795,32796,32797,32798,32799]}
48	particles3d/CBS138crudemembranes-20230302-tomo46__Pma1-168.hdf	{"coord":[-162.0,174.0,-92.0],"idx2d":[32800,32801,32802,32803,32804,32805,32806,32807,32808,32809,32810,32811,32812,32813,32814,32815,32816,32817,32818,32819,32820,32821,32822,32823,32824,32825,32826,32827,32828,32829,32830,32831,32832,32833,32834,32835,32836,32837,32838,32839,32840]}
49	particles3d/CBS138crudemembranes-20230302-tomo46__Pma1-168.hdf	{"coord":[446.0,-494.0,-80.0],"idx2d":[32841,32842,32843,32844,32845,32846,32847,32848,32849,32850,32851,32852,32853,32854,32855,32856,32857,32858,32859,32860,32861,32862,32863,32864,32865,32866,32867,32868,32869,32870,32871,32872,32873,32874,32875,32876,32877,32878,32879,32880,32881]}
50	particles3d/CBS138crudemembranes-20230302-tomo46__Pma1-168.hdf	{"coord":[150.0,-314.0,-68.0],"idx2d":[32882,32883,32884,32885,32886,32887,32888,32889,32890,32891,32892,32893,32894,32895,32896,32897,32898,32899,32900,32901,32902,32903,32904,32905,32906,32907,32908,32909,32910,32911,32912,32913,32914,32915,32916,32917,32918,32919,32920,32921,32922]}
51	particles3d/CBS138crudemembranes-20230302-tomo46__Pma1-168.hdf	{"coord":[-282.0,750.0,-44.0],"idx2d":[32923,32924,32925,32926,32927,32928,32929,32930,32931,32932,32933,32934,32935,32936,32937,32938,32939,32940,32941,32942,32943,32944,32945,32946,32947,32948,32949,32950,32951,32952,32953,32954,32955,32956,32957,32958,32959,32960,32961,32962,32963]}
52	particles3d/CBS138crudemembranes-20230302-tomo46__Pma1-168.hdf	{"coord":[370.0,106.0,36.0],"idx2d":[32964,32965,32966,32967,32968,32969,32970,32971,32972,32973,32974,32975,32976,32977,32978,32979,32980,32981,32982,32983,32984,32985,32986,32987,32988,32989,32990,32991,32992,32993,32994,32995,32996,32997,32998,32999,33000,33001,33002,33003,33004]}
53	particles3d/CBS138crudemembranes-20230302-tomo46__Pma1-168.hdf	{"coord":[1646.0,-250.0,104.0],"idx2d":[33005,33006,33007,33008,33009,33010,33011,33012,33013,33014,33015,33016,33017,33018,33019,33020,33021,33022,33023,33024,33025,33026,33027,33028,33029,33030,33031,33032,33033,33034,33035,33036,33037,33038,33039,33040,33041,33042,33043,33044,33045]}
54	particles3d/CBS138crudemembranes-20230302-tomo46__Pma1-168.hdf	{"coord":[1634.0,602.0,172.0],"idx2d":[33046,33047,33048,33049,33050,33051,33052,33053,33054,33055,33056,33057,33058,33059,33060,33061,33062,33063,33064,33065,33066,33067,33068,33069,33070,33071,33072,33073,33074,33075,33076,33077,33078,33079,33080,33081,33082,33083,33084,33085,33086]}
55	particles3d/CBS138crudemembranes-20230302-tomo46__Pma1-168.hdf	{"coord":[-574.0,826.0,204.0],"idx2d":[33087,33088,33089,33090,33091,33092,33093,33094,33095,33096,33097,33098,33099,33100,33101,33102,33103,33104,33105,33106,33107,33108,33109,33110,33111,33112,33113,33114,33115,33116,33117,33118,33119,33120,33121,33122,33123,33124,33125,33126,33127]}
56	particles3d/CBS138crudemembranes-20230302-tomo46__Pma1-168.hdf	{"coord":[362.0,-478.0,216.0],"idx2d":[33128,33129,33130,33131,33132,33133,33134,33135,33136,33137,33138,33139,33140,33141,33142,33143,33144,33145,33146,33147,33148,33149,33150,33151,33152,33153,33154,33155,33156,33157,33158,33159,33160,33161,33162,33163,33164,33165,33166,33167,33168]}
57	particles3d/CBS138crudemembranes-20230302-tomo46__Pma1-168.hdf	{"coord":[-378.0,866.0,220.0],"idx2d":[33169,33170,33171,33172,33173,33174,33175,33176,33177,33178,33179,33180,33181,33182,33183,33184,33185,33186,33187,33188,33189,33190,33191,33192,33193,33194,33195,33196,33197,33198,33199,33200,33201,33202,33203,33204,33205,33206,33207,33208,33209]}
58	particles3d/CBS138crudemembranes-20230302-tomo46__Pma1-168.hdf	{"coord":[966.0,-662.0,264.0],"idx2d":[33210,33211,33212,33213,33214,33215,33216,33217,33218,33219,33220,33221,33222,33223,33224,33225,33226,33227,33228,33229,33230,33231,33232,33233,33234,33235,33236,33237,33238,33239,33240,33241,33242,33243,33244,33245,33246,33247,33248,33249,33250]}
59	particles3d/CBS138crudemembranes-20230302-tomo46__Pma1-168.hdf	{"coord":[998.0,-590.0,264.0],"idx2d":[33251,33252,33253,33254,33255,33256,33257,33258,33259,33260,33261,33262,33263,33264,33265,33266,33267,33268,33269,33270,33271,33272,33273,33274,33275,33276,33277,33278,33279,33280,33281,33282,33283,33284,33285,33286,33287,33288,33289,33290,33291]}
60	particles3d/CBS138crudemembranes-20230302-tomo46__Pma1-168.hdf	{"coord":[1266.0,-706.0,300.0],"idx2d":[33292,33293,33294,33295,33296,33297,33298,33299,33300,33301,33302,33303,33304,33305,33306,33307,33308,33309,33310,33311,33312,33313,33314,33315,33316,33317,33318,33319,33320,33321,33322,33323,33324,33325,33326,33327,33328,33329,33330,33331,33332]}
61	particles3d/CBS138crudemembranes-20230302-tomo46__Pma1-168.hdf	{"coord":[246.0,-454.0,300.0],"idx2d":[33333,33334,33335,33336,33337,33338,33339,33340,33341,33342,33343,33344,33345,33346,33347,33348,33349,33350,33351,33352,33353,33354,33355,33356,33357,33358,33359,33360,33361,33362,33363,33364,33365,33366,33367,33368,33369,33370,33371,33372,33373]}
62	particles3d/CBS138crudemembranes-20230302-tomo46__Pma1-168.hdf	{"coord":[-30.0,806.0,256.0],"idx2d":[33374,33375,33376,33377,33378,33379,33380,33381,33382,33383,33384,33385,33386,33387,33388,33389,33390,33391,33392,33393,33394,33395,33396,33397,33398,33399,33400,33401,33402,33403,33404,33405,33406,33407,33408,33409,33410,33411,33412,33413,33414]}
63	particles3d/CBS138crudemembranes-20230302-tomo46__Pma1-168.hdf	{"coord":[-642.0,814.0,192.0],"idx2d":[33415,33416,33417,33418,33419,33420,33421,33422,33423,33424,33425,33426,33427,33428,33429,33430,33431,33432,33433,33434,33435,33436,33437,33438,33439,33440,33441,33442,33443,33444,33445,33446,33447,33448,33449,33450,33451,33452,33453,33454,33455]}
64	particles3d/CBS138crudemembranes-20230302-tomo46__Pma1-168.hdf	{"coord":[-862.0,26.0,152.0],"idx2d":[33456,33457,33458,33459,33460,33461,33462,33463,33464,33465,33466,33467,33468,33469,33470,33471,33472,33473,33474,33475,33476,33477,33478,33479,33480,33481,33482,33483,33484,33485,33486,33487,33488,33489,33490,33491,33492,33493,33494,33495,33496]}
65	particles3d/CBS138crudemembranes-20230302-tomo46__Pma1-168.hdf	{"coord":[134.0,-778.0,-160.0],"idx2d":[33497,33498,33499,33500,33501,33502,33503,33504,33505,33506,33507,33508,33509,33510,33511,33512,33513,33514,33515,33516,33517,33518,33519,33520,33521,33522,33523,33524,33525,33526,33527,33528,33529,33530,33531,33532,33533,33534,33535,33536,33537]}
66	particles3d/CBS138crudemembranes-20230302-tomo46__Pma1-168.hdf	{"coord":[-542.0,890.0,-88.0],"idx2d":[33538,33539,33540,33541,33542,33543,33544,33545,33546,33547,33548,33549,33550,33551,33552,33553,33554,33555,33556,33557,33558,33559,33560,33561,33562,33563,33564,33565,33566,33567,33568,33569,33570,33571,33572,33573,33574,33575,33576,33577,33578]}
67	particles3d/CBS138crudemembranes-20230302-tomo46__Pma1-168.hdf	{"coord":[442.0,-790.0,168.0],"idx2d":[33579,33580,33581,33582,33583,33584,33585,33586,33587,33588,33589,33590,33591,33592,33593,33594,33595,33596,33597,33598,33599,33600,33601,33602,33603,33604,33605,33606,33607,33608,33609,33610,33611,33612,33613,33614,33615,33616,33617,33618,33619]}
68	particles3d/CBS138crudemembranes-20230302-tomo46__Pma1-168.hdf	{"coord":[1766.0,462.0,172.0],"idx2d":[33620,33621,33622,33623,33624,33625,33626,33627,33628,33629,33630,33631,33632,33633,33634,33635,33636,33637,33638,33639,33640,33641,33642,33643,33644,33645,33646,33647,33648,33649,33650,33651,33652,33653,33654,33655,33656,33657,33658,33659,33660]}
69	particles3d/CBS138crudemembranes-20230302-tomo46__Pma1-168.hdf	{"coord":[810.0,-1030.0,224.0],"idx2d":[33661,33662,33663,33664,33665,33666,33667,33668,33669,33670,33671,33672,33673,33674,33675,33676,33677,33678,33679,33680,33681,33682,33683,33684,33685,33686,33687,33688,33689,33690,33691,33692,33693,33694,33695,33696,33697,33698,33699,33700,33701]}
70	particles3d/CBS138crudemembranes-20230302-tomo46__Pma1-168.hdf	{"coord":[942.0,-1122.0,224.0],"idx2d":[33702,33703,33704,33705,33706,33707,33708,33709,33710,33711,33712,33713,33714,33715,33716,33717,33718,33719,33720,33721,33722,33723,33724,33725,33726,33727,33728,33729,33730,33731,33732,33733,33734,33735,33736,33737,33738,33739,33740,33741,33742]}
71	particles3d/CBS138crudemembranes-20230302-tomo46__Pma1-168.hdf	{"coord":[874.0,-990.0,252.0],"idx2d":[33743,33744,33745,33746,33747,33748,33749,33750,33751,33752,33753,33754,33755,33756,33757,33758,33759,33760,33761,33762,33763,33764,33765,33766,33767,33768,33769,33770,33771,33772,33773,33774,33775,33776,33777,33778,33779,33780,33781,33782,33783]}
72	particles3d/CBS138crudemembranes-20230302-tomo46__Pma1-168.hdf	{"coord":[1550.0,-1130.0,296.0],"idx2d":[33784,33785,33786,33787,33788,33789,33790,33791,33792,33793,33794,33795,33796,33797,33798,33799,33800,33801,33802,33803,33804,33805,33806,33807,33808,33809,33810,33811,33812,33813,33814,33815,33816,33817,33818,33819,33820,33821,33822,33823,33824]}
73	particles3d/CBS138crudemembranes-20230302-tomo46__Pma1-168.hdf	{"coord":[662.0,534.0,296.0],"idx2d":[33825,33826,33827,33828,33829,33830,33831,33832,33833,33834,33835,33836,33837,33838,33839,33840,33841,33842,33843,33844,33845,33846,33847,33848,33849,33850,33851,33852,33853,33854,33855,33856,33857,33858,33859,33860,33861,33862,33863,33864,33865]}
74	particles3d/CBS138crudemembranes-20230302-tomo46__Pma1-168.hdf	{"coord":[1718.0,-1106.0,332.0],"idx2d":[33866,33867,33868,33869,33870,33871,33872,33873,33874,33875,33876,33877,33878,33879,33880,33881,33882,33883,33884,33885,33886,33887,33888,33889,33890,33891,33892,33893,33894,33895,33896,33897,33898,33899,33900,33901,33902,33903,33904,33905,33906]}
75	particles3d/CBS138crudemembranes-20230302-tomo46__Pma1-168.hdf	{"coord":[1518.0,526.0,136.0],"idx2d":[33907,33908,33909,33910,33911,33912,33913,33914,33915,33916,33917,33918,33919,33920,33921,33922,33923,33924,33925,33926,33927,33928,33929,33930,33931,33932,33933,33934,33935,33936,33937,33938,33939,33940,33941,33942,33943,33944,33945,33946,33947]}
76	particles3d/CBS138crudemembranes-20230302-tomo46__Pma1-168.hdf	{"coord":[242.0,-1054.0,172.0],"idx2d":[33948,33949,33950,33951,33952,33953,33954,33955,33956,33957,33958,33959,33960,33961,33962,33963,33964,33965,33966,33967,33968,33969,33970,33971,33972,33973,33974,33975,33976,33977,33978,33979,33980,33981,33982,33983,33984,33985,33986,33987,33988]}
77	particles3d/CBS138crudemembranes-20230302-tomo46__Pma1-168.hdf	{"coord":[1550.0,254.0,176.0],"idx2d":[33989,33990,33991,33992,33993,33994,33995,33996,33997,33998,33999,34000,34001,34002,34003,34004,34005,34006,34007,34008,34009,34010,34011,34012,34013,34014,34015,34016,34017,34018,34019,34020,34021,34022,34023,34024,34025,34026,34027,34028,34029]}
78	particles3d/CBS138crudemembranes-20230302-tomo46__Pma1-168.hdf	{"coord":[834.0,-1142.0,220.0],"idx2d":[34030,34031,34032,34033,34034,34035,34036,34037,34038,34039,34040,34041,34042,34043,34044,34045,34046,34047,34048,34049,34050,34051,34052,34053,34054,34055,34056,34057,34058,34059,34060,34061,34062,34063,34064,34065,34066,34067,34068,34069,34070]}
79	particles3d/CBS138crudemembranes-20230302-tomo46__Pma1-168.hdf	{"coord":[978.0,-974.0,252.0],"idx2d":[34071,34072,34073,34074,34075,34076,34077,34078,34079,34080,34081,34082,34083,34084,34085,34086,34087,34088,34089,34090,34091,34092,34093,34094,34095,34096,34097,34098,34099,34100,34101,34102,34103,34104,34105,34106,34107,34108,34109,34110,34111]}
80	particles3d/CBS138crudemembranes-20230302-tomo46__Pma1-168.hdf	{"coord":[906.0,-810.0,264.0],"idx2d":[34112,34113,34114,34115,34116,34117,34118,34119,34120,34121,34122,34123,34124,34125,34126,34127,34128,34129,34130,34131,34132,34133,34134,34135,34136,34137,34138,34139,34140,34141,34142,34143,34144,34145,34146,34147,34148,34149,34150,34151,34152]}
81	particles3d/CBS138crudemembranes-20230302-tomo46__Pma1-168.hdf	{"coord":[1014.0,-818.0,300.0],"idx2d":[34153,34154,34155,34156,34157,34158,34159,34160,34161,34162,34163,34164,34165,34166,34167,34168,34169,34170,34171,34172,34173,34174,34175,34176,34177,34178,34179,34180,34181,34182,34183,34184,34185,34186,34187,34188,34189,34190,34191,34192,34193]}
82	particles3d/CBS138crudemembranes-20230302-tomo46__Pma1-168.hdf	{"coord":[-326.0,930.0,-48.0],"idx2d":[34194,34195,34196,34197,34198,34199,34200,34201,34202,34203,34204,34205,34206,34207,34208,34209,34210,34211,34212,34213,34214,34215,34216,34217,34218,34219,34220,34221,34222,34223,34224,34225,34226,34227,34228,34229,34230,34231,34232,34233,34234]}
83	particles3d/CBS138crudemembranes-20230302-tomo46__Pma1-168.hdf	{"coord":[-182.0,862.0,-48.0],"idx2d":[34235,34236,34237,34238,34239,34240,34241,34242,34243,34244,34245,34246,34247,34248,34249,34250,34251,34252,34253,34254,34255,34256,34257,34258,34259,34260,34261,34262,34263,34264,34265,34266,34267,34268,34269,34270,34271,34272,34273,34274,34275]}
84	particles3d/CBS138crudemembranes-20230302-tomo46__Pma1-168.hdf	{"coord":[-1230.0,190.0,-240.0],"idx2d":[34276,34277,34278,34279,34280,34281,34282,34283,34284,34285,34286,34287,34288,34289,34290,34291,34292,34293,34294,34295,34296,34297,34298,34299,34300,34301,34302,34303,34304,34305,34306,34307,34308,34309,34310,34311,34312,34313,34314,34315,34316]}
0	particles3d/CBS138crudemembranes-20230302-tomo60__Pma1-168.hdf	{"coord":[-390.0,714.0,272.0],"idx2d":[34317,34318,34319,34320,34321,34322,34323,34324,34325,34326,34327,34328,34329,34330,34331,34332,34333,34334,34335,34336,34337,34338,34339,34340,34341,34342,34343,34344,34345,34346,34347,34348,34349,34350,34351,34352,34353,34354,34355,34356,34357]}
1	particles3d/CBS138crudemembranes-20230302-tomo60__Pma1-168.hdf	{"coord":[-326.0,590.0,300.0],"idx2d":[34358,34359,34360,34361,34362,34363,34364,34365,34366,34367,34368,34369,34370,34371,34372,34373,34374,34375,34376,34377,34378,34379,34380,34381,34382,34383,34384,34385,34386,34387,34388,34389,34390,34391,34392,34393,34394,34395,34396,34397,34398]}
2	particles3d/CBS138crudemembranes-20230302-tomo60__Pma1-168.hdf	{"coord":[-302.0,654.0,300.0],"idx2d":[34399,34400,34401,34402,34403,34404,34405,34406,34407,34408,34409,34410,34411,34412,34413,34414,34415,34416,34417,34418,34419,34420,34421,34422,34423,34424,34425,34426,34427,34428,34429,34430,34431,34432,34433,34434,34435,34436,34437,34438,34439]}
3	particles3d/CBS138crudemembranes-20230302-tomo60__Pma1-168.hdf	{"coord":[-206.0,526.0,300.0],"idx2d":[34440,34441,34442,34443,34444,34445,34446,34447,34448,34449,34450,34451,34452,34453,34454,34455,34456,34457,34458,34459,34460,34461,34462,34463,34464,34465,34466,34467,34468,34469,34470,34471,34472,34473,34474,34475,34476,34477,34478,34479,34480]}
4	particles3d/CBS138crudemembranes-20230302-tomo60__Pma1-168.hdf	{"coord":[-218.0,710.0,312.0],"idx2d":[34481,34482,34483,34484,34485,34486,34487,34488,34489,34490,34491,34492,34493,34494,34495,34496,34497,34498,34499,34500,34501,34502,34503,34504,34505,34506,34507,34508,34509,34510,34511,34512,34513,34514,34515,34516,34517,34518,34519,34520,34521]}
5	particles3d/CBS138crudemembranes-20230302-tomo60__Pma1-168.hdf	{"coord":[30.0,870.0,356.0],"idx2d":[34522,34523,34524,34525,34526,34527,34528,34529,34530,34531,34532,34533,34534,34535,34536,34537,34538,34539,34540,34541,34542,34543,34544,34545,34546,34547,34548,34549,34550,34551,34552,34553,34554,34555,34556,34557,34558,34559,34560,34561,34562]}
6	particles3d/CBS138crudemembranes-20230302-tomo60__Pma1-168.hdf	{"coord":[-70.0,806.0,348.0],"idx2d":[34563,34564,34565,34566,34567,34568,34569,34570,34571,34572,34573,34574,34575,34576,34577,34578,34579,34580,34581,34582,34583,34584,34585,34586,34587,34588,34589,34590,34591,34592,34593,34594,34595,34596,34597,34598,34599,34600,34601,34602,34603]}
7	particles3d/CBS138crudemembranes-20230302-tomo60__Pma1-168.hdf	{"coord":[-74.0,890.0,336.0],"idx2d":[34604,34605,34606,34607,34608,34609,34610,34611,34612,34613,34614,34615,34616,34617,34618,34619,34620,34621,34622,34623,34624,34625,34626,34627,34628,34629,34630,34631,34632,34633,34634,34635,34636,34637,34638,34639,34640,34641,34642,34643,34644]}
8	particles3d/CBS138crudemembranes-20230302-tomo60__Pma1-168.hdf	{"coord":[-150.0,930.0,288.0],"idx2d":[34645,34646,34647,34648,34649,34650,34651,34652,34653,34654,34655,34656,34657,34658,34659,34660,34661,34662,34663,34664,34665,34666,34667,34668,34669,34670,34671,34672,34673,34674,34675,34676,34677,34678,34679,34680,34681,34682,34683,34684,34685]}
9	particles3d/CBS138crudemembranes-20230302-tomo60__Pma1-168.hdf	{"coord":[-38.0,994.0,296.0],"idx2d":[34686,34687,34688,34689,34690,34691,34692,34693,34694,34695,34696,34697,34698,34699,34700,34701,34702,34703,34704,34705,34706,34707,34708,34709,34710,34711,34712,34713,34714,34715,34716,34717,34718,34719,34720,34721,34722,34723,34724,34725,34726]}
10	particles3d/CBS138crudemembranes-20230302-tomo60__Pma1-168.hdf	{"coord":[-574.0,670.0,244.0],"idx2d":[34727,34728,34729,34730,34731,34732,34733,34734,34735,34736,34737,34738,34739,34740,34741,34742,34743,34744,34745,34746,34747,34748,34749,34750,34751,34752,34753,34754,34755,34756,34757,34758,34759,34760,34761,34762,34763,34764,34765,34766,34767]}
11	particles3d/CBS138crudemembranes-20230302-tomo60__Pma1-168.hdf	{"coord":[-1154.0,666.0,160.0],"idx2d":[34768,34769,34770,34771,34772,34773,34774,34775,34776,34777,34778,34779,34780,34781,34782,34783,34784,34785,34786,34787,34788,34789,34790,34791,34792,34793,34794,34795,34796,34797,34798,34799,34800,34801,34802,34803,34804,34805,34806,34807,34808]}
12	particles3d/CBS138crudemembranes-20230302-tomo60__Pma1-168.hdf	{"coord":[-1054.0,642.0,160.0],"idx2d":[34809,34810,34811,34812,34813,34814,34815,34816,34817,34818,34819,34820,34821,34822,34823,34824,34825,34826,34827,34828,34829,34830,34831,34832,34833,34834,34835,34836,34837,34838,34839,34840,34841,34842,34843,34844,34845,34846,34847,34848,34849]}
13	particles3d/CBS138crudemembranes-20230302-tomo60__Pma1-168.hdf	{"coord":[-1210.0,622.0,136.0],"idx2d":[34850,34851,34852,34853,34854,34855,34856,34857,34858,34859,34860,34861,34862,34863,34864,34865,34866,34867,34868,34869,34870,34871,34872,34873,34874,34875,34876,34877,34878,34879,34880,34881,34882,34883,34884,34885,34886,34887,34888,34889,34890]}
14	particles3d/CBS138crudemembranes-20230302-tomo60__Pma1-168.hdf	{"coord":[-1278.0,570.0,124.0],"idx2d":[34891,34892,34893,34894,34895,34896,34897,34898,34899,34900,34901,34902,34903,34904,34905,34906,34907,34908,34909,34910,34911,34912,34913,34914,34915,34916,34917,34918,34919,34920,34921,34922,34923,34924,34925,34926,34927,34928,34929,34930,34931]}
15	particles3d/CBS138crudemembranes-20230302-tomo60__Pma1-168.hdf	{"coord":[-450.0,850.0,0.0],"idx2d":[34932,34933,34934,34935,34936,34937,34938,34939,34940,34941,34942,34943,34944,34945,34946,34947,34948,34949,34950,34951,34952,34953,34954,34955,34956,34957,34958,34959,34960,34961,34962,34963,34964,34965,34966,34967,34968,34969,34970,34971,34972]}
16	particles3d/CBS138crudemembranes-20230302-tomo60__Pma1-168.hdf	{"coord":[-210.0,838.0,20.0],"idx2d":[34973,34974,34975,34976,34977,34978,34979,34980,34981,34982,34983,34984,34985,34986,34987,34988,34989,34990,34991,34992,34993,34994,34995,34996,34997,34998,34999,35000,35001,35002,35003,35004,35005,35006,35007,35008,35009,35010,35011,35012,35013]}
17	particles3d/CBS138crudemembranes-20230302-tomo60__Pma1-168.hdf	{"coord":[-370.0,870.0,20.0],"idx2d":[35014,35015,35016,35017,35018,35019,35020,35021,35022,35023,35024,35025,35026,35027,35028,35029,35030,35031,35032,35033,35034,35035,35036,35037,35038,35039,35040,35041,35042,35043,35044,35045,35046,35047,35048,35049,35050,35051,35052,35053,35054]}
18	particles3d/CBS138crudemembranes-20230302-tomo60__Pma1-168.hdf	{"coord":[-354.0,770.0,-12.0],"idx2d":[35055,35056,35057,35058,35059,35060,35061,35062,35063,35064,35065,35066,35067,35068,35069,35070,35071,35072,35073,35074,35075,35076,35077,35078,35079,35080,35081,35082,35083,35084,35085,35086,35087,35088,35089,35090,35091,35092,35093,35094,35095]}
19	particles3d/CBS138crudemembranes-20230302-tomo60__Pma1-168.hdf	{"coord":[-298.0,718.0,-12.0],"idx2d":[35096,35097,35098,35099,35100,35101,35102,35103,35104,35105,35106,35107,35108,35109,35110,35111,35112,35113,35114,35115,35116,35117,35118,35119,35120,35121,35122,35123,35124,35125,35126,35127,35128,35129,35130,35131,35132,35133,35134,35135,35136]}
20	particles3d/CBS138crudemembranes-20230302-tomo60__Pma1-168.hdf	{"coord":[-866.0,742.0,-64.0],"idx2d":[35137,35138,35139,35140,35141,35142,35143,35144,35145,35146,35147,35148,35149,35150,35151,35152,35153,35154,35155,35156,35157,35158,35159,35160,35161,35162,35163,35164,35165,35166,35167,35168,35169,35170,35171,35172,35173,35174,35175,35176,35177]}
21	particles3d/CBS138crudemembranes-20230302-tomo60__Pma1-168.hdf	{"coord":[-962.0,718.0,-72.0],"idx2d":[35178,35179,35180,35181,35182,35183,35184,35185,35186,35187,35188,35189,35190,35191,35192,35193,35194,35195,35196,35197,35198,35199,35200,35201,35202,35203,35204,35205,35206,35207,35208,35209,35210,35211,35212,35213,35214,35215,35216,35217,35218]}
22	particles3d/CBS138crudemembranes-20230302-tomo60__Pma1-168.hdf	{"coord":[-102.0,698.0,368.0],"idx2d":[35219,35220,35221,35222,35223,35224,35225,35226,35227,35228,35229,35230,35231,35232,35233,35234,35235,35236,35237,35238,35239,35240,35241,35242,35243,35244,35245,35246,35247,35248,35249,35250,35251,35252,35253,35254,35255,35256,35257,35258,35259]}
23	particles3d/CBS138crudemembranes-20230302-tomo60__Pma1-168.hdf	{"coord":[50.0,906.0,288.0],"idx2d":[35260,35261,35262,35263,35264,35265,35266,35267,35268,35269,35270,35271,35272,35273,35274,35275,35276,35277,35278,35279,35280,35281,35282,35283,35284,35285,35286,35287,35288,35289,35290,35291,35292,35293,35294,35295,35296,35297,35298,35299,35300]}
24	particles3d/CBS138crudemembranes-20230302-tomo60__Pma1-168.hdf	{"coord":[-294.0,666.0,0.0],"idx2d":[35301,35302,35303,35304,35305,35306,35307,35308,35309,35310,35311,35312,35313,35314,35315,35316,35317,35318,35319,35320,35321,35322,35323,35324,35325,35326,35327,35328,35329,35330,35331,35332,35333,35334,35335,35336,35337,35338,35339,35340,35341]}
0	particles3d/CBS138crudemembranes-20230302-tomo61__Pma1-168.hdf	{"coord":[-666.0,1014.0,312.0],"idx2d":[35342,35343,35344,35345,35346,35347,35348,35349,35350,35351,35352,35353,35354,35355,35356,35357,35358,35359,35360,35361,35362,35363,35364,35365,35366,35367,35368,35369,35370,35371,35372,35373,35374,35375,35376,35377,35378,35379,35380,35381,35382]}
1	particles3d/CBS138crudemembranes-20230302-tomo61__Pma1-168.hdf	{"coord":[374.0,1022.0,440.0],"idx2d":[35383,35384,35385,35386,35387,35388,35389,35390,35391,35392,35393,35394,35395,35396,35397,35398,35399,35400,35401,35402,35403,35404,35405,35406,35407,35408,35409,35410,35411,35412,35413,35414,35415,35416,35417,35418,35419,35420,35421,35422,35423]}
2	particles3d/CBS138crudemembranes-20230302-tomo61__Pma1-168.hdf	{"coord":[442.0,1090.0,416.0],"idx2d":[35424,35425,35426,35427,35428,35429,35430,35431,35432,35433,35434,35435,35436,35437,35438,35439,35440,35441,35442,35443,35444,35445,35446,35447,35448,35449,35450,35451,35452,35453,35454,35455,35456,35457,35458,35459,35460,35461,35462,35463,35464]}
3	particles3d/CBS138crudemembranes-20230302-tomo61__Pma1-168.hdf	{"coord":[386.0,1066.0,416.0],"idx2d":[35465,35466,35467,35468,35469,35470,35471,35472,35473,35474,35475,35476,35477,35478,35479,35480,35481,35482,35483,35484,35485,35486,35487,35488,35489,35490,35491,35492,35493,35494,35495,35496,35497,35498,35499,35500,35501,35502,35503,35504,35505]}
4	particles3d/CBS138crudemembranes-20230302-tomo61__Pma1-168.hdf	{"coord":[154.0,-274.0,360.0],"idx2d":[35506,35507,35508,35509,35510,35511,35512,35513,35514,35515,35516,35517,35518,35519,35520,35521,35522,35523,35524,35525,35526,35527,35528,35529,35530,35531,35532,35533,35534,35535,35536,35537,35538,35539,35540,35541,35542,35543,35544,35545,35546]}
5	particles3d/CBS138crudemembranes-20230302-tomo61__Pma1-168.hdf	{"coord":[210.0,-302.0,360.0],"idx2d":[35547,35548,35549,35550,35551,35552,35553,35554,35555,35556,35557,35558,35559,35560,35561,35562,35563,35564,35565,35566,35567,35568,35569,35570,35571,35572,35573,35574,35575,35576,35577,35578,35579,35580,35581,35582,35583,35584,35585,35586,35587]}
6	particles3d/CBS138crudemembranes-20230302-tomo61__Pma1-168.hdf	{"coord":[-670.0,1078.0,316.0],"idx2d":[35588,35589,35590,35591,35592,35593,35594,35595,35596,35597,35598,35599,35600,35601,35602,35603,35604,35605,35606,35607,35608,35609,35610,35611,35612,35613,35614,35615,35616,35617,35618,35619,35620,35621,35622,35623,35624,35625,35626,35627,35628]}
7	particles3d/CBS138crudemembranes-20230302-tomo61__Pma1-168.hdf	{"coord":[-1210.0,922.0,232.0],"idx2d":[35629,35630,35631,35632,35633,35634,35635,35636,35637,35638,35639,35640,35641,35642,35643,35644,35645,35646,35647,35648,35649,35650,35651,35652,35653,35654,35655,35656,35657,35658,35659,35660,35661,35662,35663,35664,35665,35666,35667,35668,35669]}
8	particles3d/CBS138crudemembranes-20230302-tomo61__Pma1-168.hdf	{"coord":[-1106.0,858.0,224.0],"idx2d":[35670,35671,35672,35673,35674,35675,35676,35677,35678,35679,35680,35681,35682,35683,35684,35685,35686,35687,35688,35689,35690,35691,35692,35693,35694,35695,35696,35697,35698,35699,35700,35701,35702,35703,35704,35705,35706,35707,35708,35709,35710]}
9	particles3d/CBS138crudemembranes-20230302-tomo61__Pma1-168.hdf	{"coord":[-1044.54541015625,862.727294921875,256.0],"idx2d":[35711,35712,35713,35714,35715,35716,35717,35718,35719,35720,35721,35722,35723,35724,35725,35726,35727,35728,35729,35730,35731,35732,35733,35734,35735,35736,35737,35738,35739,35740,35741,35742,35743,35744,35745,35746,35747,35748,35749,35750,35751]}
10	particles3d/CBS138crudemembranes-20230302-tomo61__Pma1-168.hdf	{"coord":[602.0,818.0,420.0],"idx2d":[35752,35753,35754,35755,35756,35757,35758,35759,35760,35761,35762,35763,35764,35765,35766,35767,35768,35769,35770,35771,35772,35773,35774,35775,35776,35777,35778,35779,35780,35781,35782,35783,35784,35785,35786,35787,35788,35789,35790,35791,35792]}
11	particles3d/CBS138crudemembranes-20230302-tomo61__Pma1-168.hdf	{"coord":[634.0,854.0,420.0],"idx2d":[35793,35794,35795,35796,35797,35798,35799,35800,35801,35802,35803,35804,35805,35806,35807,35808,35809,35810,35811,35812,35813,35814,35815,35816,35817,35818,35819,35820,35821,35822,35823,35824,35825,35826,35827,35828,35829,35830,35831,35832,35833]}
12	particles3d/CBS138crudemembranes-20230302-tomo61__Pma1-168.hdf	{"coord":[-1126.0,954.0,252.0],"idx2d":[35834,35835,35836,35837,35838,35839,35840,35841,35842,35843,35844,35845,35846,35847,35848,35849,35850,35851,35852,35853,35854,35855,35856,35857,35858,35859,35860,35861,35862,35863,35864,35865,35866,35867,35868,35869,35870,35871,35872,35873,35874]}
13	particles3d/CBS138crudemembranes-20230302-tomo61__Pma1-168.hdf	{"coord":[-1142.0,898.0,252.0],"idx2d":[35875,35876,35877,35878,35879,35880,35881,35882,35883,35884,35885,35886,35887,35888,35889,35890,35891,35892,35893,35894,35895,35896,35897,35898,35899,35900,35901,35902,35903,35904,35905,35906,35907,35908,35909,35910,35911,35912,35913,35914,35915]}

## Sheet: Pma1 cluster analysis
Source data for Fig. 4 and Supplementary Table 3: Pma1 clusters by manual annotation
Sample 1 (CBS138+CSF)
Tomogram Name	Estimated Number of Tight Clusters
Tomo10	9
Tomo12	0
Tomo13	7
Tomo16	0
Tomo25	1
Tomo27	2
Tomo28	1
Tomo29	0
Tomo30	0
Tomo31	15
Tomo3	0
Tomo4	0
Tomo5	2
Tomo6	0
Tomo7	5
Tomo8	10
	52
Sample 2 (KHS238+CSF)
Tomogram Name	Estimated Number of Tight Clusters
Tomo17	6
Tomo24	1
Tomo33	7
Tomo43	1
Tomo46	2
Tomo48	3
Tomo8	4
	24
Sample 3 (CBS138-CSF)
Tomogram Name	Estimated Number of Tight Clusters
Tomo1	10
Tomo16	6
Tomo39	4
Tomo45	19
Tomo46	2
Tomo60	3
Tomo61	2
Tomo64	10
Tomo70	9
Tomo71	1
Tomo74	2
Tomo77	0
Tomo80	3
Tomo81	0
	71
Sample 4 (KHS238-CSF)
Tomogram Name	Estimated Number of Tight Clusters
Tomo24	10
Tomo38	8
Tomo40	25
Tomo41	4
Tomo52	3
Tomo60	8
Tomo63	10
Tomo64	3
Tomo72	6
Tomo78	3
Tomo80	15
Tomo85	5
Tomo89	7
Tomo92	9
Tomo94	3
Tomo95	8
Tomo96	9
Tomo97	11
Tomo99	8
	155
Comparisons
1. Sample 3 v. Sample 1
2. Sample 4 v. Sample 2
3. Sample 3 v. Sample 4
4. Sample 1 v. Sample 2
			Total # of Clusters Estimated
	# of Tomograms	# of Particles Picked	Manual	GMM	Kmeans
Sample 1	16	1469	52	50	52
Sample 2	7	455	24	24	24
Sample 3	14	876	71	71	71
Sample 4	19	3289	155	153	155

## Sheet: Micropippet Aspiration
Source data for Figure 5: Size distribution and surface tension of wild type and Δfen1 spheroplasts
c	Cell Radius (μm)	wild type (-)	wild type (+)	∆fen1 (-)	∆fen1 (+)		Box		wild type (-)	wild type (+)	∆fen1 (-)	∆fen1 (+)
							Cell Radius (μm)	Max	4.17638	3.74028	2.872	2.78117
		3.24102	3.74028	2.38919	2.73559			75%	3.24102	3.24102	2.62606	2.73559
		3.14127	2.97954	2.19672	2.76936			Median	2.8153	2.97954	2.55139	2.503
		3.25034	3.03878	2.38499	2.62454			25%	2.5503	2.7175	2.41121	2.44236
		4.17638	3.24102	2.68509	2.76936			Min	2.21476	2.35748	2.19672	2.21404
		3.25034	3.60375	2.68509	2.44236
		2.33223	3.22517	2.62454	2.44236
		2.44256	3.11773	2.62606	2.5503
		3.1189	3.36107	2.43322	2.59772
		2.76913	2.9016	2.21332	2.78117
		2.65229	3.25034	2.38919	2.21404
		2.21476	2.35748	2.68373	2.28368
		2.5503	2.7175	2.5503	2.24403
		2.55011	2.68509	2.872	2.49325
		2.8153	2.5503	2.4661
		2.62757	2.7175	2.55248
		3.11584	2.65349	2.62606
		3.4779	2.78483	2.46461
				2.55248
				2.46461
				2.59589
Figure 5e. The membrane tension of wild type and Δfen1 spheroplasts, with and without CSF treatment
	Surface tension (μN/m)	wild type (-)	wild type (+)	∆fen1 (-)	∆fen1 (+)		Box		wild type (-)	wild type (+)	∆fen1 (-)	∆fen1 (+)
							Surface tension (μN/m)	Max	5868.85	94.4716	17656	2061.04
		53.1956	33.5981	150.648	38.9698			75%	2605.71	90.6629	9371.55	1111.86
		95.0832	60.8872	143.821	25.7108			Median	217.732	85.2399	606.627	324.614
		30.5598	85.9571	308.368	129.316			25%	95.0832	60.8872	160.972	113.491
		2916.98	80.5108	48.361	1111.86			Min	30.5598	33.5981	36.8263	25.7108
		91.5294	85.2564	2764.96	113.491
		1146.3	90.6629	82.9091	56.8416
		100.73	268.989	258.973	324.614
		83.4062	94.4716	36.8263	731.446
		2666.41	85.5497	29416.2	1582.12
		4278.43	62.585	14066.5	2061.04
		108.969	52.3337	171.297	1661.77
		2515.72	85.2233	311.009	569.215
		5868.85	56.5637	11335.8	138.715
		217.732	405.282	16523.2
		198.487		7407.28
		2605.71		17656
		1064.61		1409.68
				902.305
				1002.67
				251.4

## Sheet: Checkerboard assays
Source data for Fig. 6: Checkerboard assays of sphingolipid pathway inhibition and echinocandin susceptibility
Fig. 6b
WT	1	2	3	4	5	6	7	8	9	10	11	12	MYR(µg/ml)
A	0.697	0.682	0.645	0.697	0.679	0.701	0.624	0.729	0.258	0.006	0.003	0	0
B	0.694	0.68	0.696	0.652	0.629	0.621	0.701	0.703	0.151	0.006	0.001	0.001	0.0625
C	0.689	0.669	0.703	0.643	0.646	0.614	0.62	0.613	0.342	0.002	0.001	0.001	0.125
D	0.672	0.644	0.664	0.673	0.677	0.603	0.586	0.644	0.368	0.005	0.001	0.001	0.25
E	0.621	0.629	0.63	0.608	0.678	0.658	0.563	0.565	0.36	0.003	0.001	0.001	0.5
F	0.487	0.482	0.469	0.343	0.346	0.298	0.284	0.277	0.284	0.002	0.001	0	1
G	0.093	0.144	0.211	0.163	0.105	0.111	0.133	0.089	0.036	0.002	0.001	0.001	2
H	0.038	0.009	0.018	0.01	0.008	0.012	0.005	0.006	0.002	0.002	0.002	0.001	4
CSF(µg/mL)	0	0.002	0.004	0.008	0.016	0.031	0.063	0.125	0.25	0.5	1	2
∆FEN1	1	2	3	4	5	6	7	8	9	10	11	12	MYR(µg/ml)
A	0.566	0.57	0.6	0.6	0.544	0.592	0.452	0.001	0.002	0.002	0.003	0.002	0
B	0.717	0.723	0.705	0.712	0.685	0.224	0.015	0.003	0.002	0.002	0.003	0.002	0.0625
C	0.694	0.686	0.653	0.654	0.526	0.017	0.006	0.003	0.002	0.002	0.002	0.004	0.125
D	0.64	0.66	0.628	0.517	0.55	0.005	0.002	0.003	0.002	0.003	0.003	0.003	0.25
E	0.316	0.31	0.327	0.291	0.318	0.008	0.002	0.003	0.003	0.004	0.003	0.003	0.5
F	0.065	0.109	0.107	0.033	0.026	0.01	0.001	0.001	0.002	0.002	0.001	0	1
G	0.011	0.009	0.008	0.005	0.007	0.003	0.003	0.003	0.003	0.003	0.004	0.004	2
H	0.003	0.004	0.004	0.002	0.003	0.003	0.004	0.003	0.003	0.005	0.002	0.002	4
CSF(µg/mL)	0	0.012	0.023	0.047	0.094	0.188	0.375	0.75	1.5	3	6	12
Fig. 6c
WT	1	2	3	4	5	6	7	8	9	10	11	12	PHS(µg/ml)
A	0.6978	0.7133	0.7045	0.6905	0.745	0.6735	0.7464	0.6581	0.1809	0.003	0.0007	0.0004	0
B	0.7032	0.7326	0.7113	0.7224	0.7443	0.7142	0.6782	0.6957	0.025	0.0038	0.0003	0.0016	0.0625
C	0.6989	0.7031	0.6713	0.6534	0.7147	0.6973	0.7024	0.6802	0.0078	0.0057	0.0002	0.0004	0.125
D	0.7246	0.6936	0.6804	0.6738	0.5946	0.7088	0.6031	0.5713	0.004	0.0032	0.0005	0.0009	0.25
E	0.6916	0.6773	0.6847	0.6522	0.6108	0.6637	0.6551	0.1959	0.0038	0.0005	0.0003	0.0009	0.5
F	0.5203	0.536	0.5327	0.4143	0.4739	0.5321	0.0396	0.0178	0.005	0.0005	0.0001	0	1
G	0.0053	0.0005	0.0008	0.0004	0.0005	0.0013	0.0013	0.0043	0.001	0.002	0.0011	0.0018	2
H	0.0007	0.0014	0.0026	0.0009	0.0012	0.0014	0.0014	0.0008	0.0013	0.0014	0.0018	0.0023	4
CSF(µg/mL)	0	0.00195312	0.00390625	0.0078125	0.015625	0.03125	0.0625	0.125	0.25	0.5	1	2
∆FEN1	1	2	3	4	5	6	7	8	9	10	11	12	PHS(µg/ml)
A	0.6025	0.6425	0.6695	0.6536	0.5878	0.6486	0.4402	0.0045	0.0043	0.0058	0.0059	0.0047	0
B	0.5781	0.606	0.6442	0.6166	0.5454	0.6093	0.3244	0.0045	0.0051	0.0048	0.0047	0.0065	0.0625
C	0.5472	0.587	0.5451	0.5013	0.5339	0.4441	0.1495	0.0044	0.0056	0.0063	0.0049	0.0051	0.125
D	0.5185	0.558	0.5617	0.5707	0.4678	0.4605	0.1438	0.0056	0.0045	0.0052	0.0051	0.0061	0.25
E	0.4531	0.4599	0.4435	0.4792	0.3644	0.0369	0.0054	0.0047	0.0055	0.0047	0.0042	0.0054	0.5
F	0.001	0.0015	0.0024	0.0038	0.0003	0.0037	0.0035	0.0042	0.0057	0.0049	0.0048	0.0034	1
G	0.0046	0.0029	0.0034	0.004	0.0031	0.0054	0.0056	0.0054	0.0053	0.0062	0.0055	0.006	2
H	0	0.0054	0.0066	0.005	0.0042	0.0063	0.0055	0.0065	0.0061	0.0061	0.0068	0.0062	4
CSF(µg/mL)	0	0.0117188	0.0234375	0.046875	0.09375	0.1875	0.375	0.75	1.5	3	6	12

## Sheet: Sup. Fig.7 Proteomics
Source data for Suppl. Fig. 7: Proteomics of abundant proteins (>100 kDa) in crude membranes from cell strains used in the study.
Genes	Protein group	Protein name	Molecular weight	1. CBS138	2. KH238	3. IgCg1
FKS2	Q6FMZ3	1,3-beta-D-glucan synthase complex [GO:0000148]; fungal biofilm matrix [GO:0062040]; plasma membrane [GO:0005886]	217612	1.28615e+07	13516000	16550800
PMA1	Q6FXU5	ATPase complex [GO:1904949]; extracellular region [GO:0005576]; fungal biofilm matrix [GO:0062040]; plasma membrane [GO:0005886]; vacuolar lumen [GO:0005775]	98376	4.5865e+07	33754200	12754000
CAGL0K01749g (OSH2)	Q6FN93	cellular bud neck [GO:0005935]; cortical endoplasmic reticulum [GO:0032541]; cytosol [GO:0005829]; nuclear envelope [GO:0005635]; perinuclear endoplasmic reticulum [GO:0097038]; plasma membrane [GO:0005886]	142521	1.39142e+07	11310600	13367500
INP53	Q6FXM3	actin cortical patch [GO:0030479]; membrane [GO:0016020]	124185	1.31424e+07	8114370	6493910
CAGL0A01221g (AQY1)	Q6FXZ8	endoplasmic reticulum membrane [GO:0005789]; plasma membrane [GO:0005886]	31681	21987150	27673900	12559600
FKS1	Q6FTN8	1,3-beta-D-glucan synthase complex [GO:0000148]; plasma membrane [GO:0005886]	213914	41744200	126096000	33611000

## Sheet: Sup. Fig. 11 Checkboard erg inh
Source data for Suppl. Fig. 11: Checkerboard assays of ergosterol synthesis inhibition and echinocandin susceptibility
a	WT
	1	2	3	4	5	6	7	8	9	10	11	12	FLC(ug/mL)
A	0.6407	0.6422	0.6822	0.6867	0.7148	0.6954	0.6921	0.5607	0.0505	0.0414	0.0402	0.0406	0
B	0.5834	0.5803	0.6534	0.6147	0.5385	0.5287	0.5194	0.4475	0.0475	0.0395	0.0393	0.0392	0.25
C	0.5927	0.5304	0.6242	0.487	0.4908	0.5199	0.5594	0.3918	0.0486	0.0404	0.0398	0.0405	0.5
D	0.5745	0.5585	0.5364	0.5342	0.5343	0.4807	0.4004	0.26	0.0449	0.0386	0.0395	0.0408	1
E	0.5559	0.5454	0.5108	0.5017	0.4606	0.4352	0.4115	0.174	0.0416	0.0405	0.0394	0.0398	2
F	0.3896	0.4344	0.3803	0.3538	0.334	0.344	0.2581	0.0671	0.0404	0.0385	0.0391	0.0385	4
G	0.0534	0.0497	0.0493	0.0466	0.0438	0.0439	0.0414	0.0412	0.0403	0.0399	0.0417	0.0403	8
H	0.0445	0.0468	0.0431	0.0427	0.0449	0.0461	0.0418	0.0414	0.0408	0.0401	0.0398	0.0421	16
CSF (ug/mL)	0	0.000976562	0.00195312	0.00390625	0.0078125	0.015625	0.03125	0.0625	0.125	0.25	0.5	1
	WT
	1	2	3	4	5	6	7	8	9	10	11	12	FLC(ug/mL)
A	0.7675	0.6836	0.6807	0.6661	0.6577	0.554	0.2869	0.0854	0.0409	0.0398	0.0394	0.0431	0
B	0.7484	0.6454	0.6194	0.6202	0.5724	0.5455	0.2813	0.0898	0.0397	0.0426	0.0388	0.0394	0.25
C	0.6941	0.5448	0.5407	0.5389	0.5524	0.5099	0.2669	0.0892	0.0425	0.0409	0.0395	0.0396	0.5
D	0.6535	0.5175	0.5298	0.5059	0.5176	0.4489	0.2484	0.104	0.0414	0.0391	0.0392	0.0392	1
E	0.6282	0.459	0.4659	0.4556	0.4135	0.2875	0.1945	0.0617	0.0394	0.0405	0.0395	0.0403	2
F	0.5018	0.1864	0.1959	0.182	0.1755	0.1447	0.0586	0.0412	0.0393	0.039	0.0399	0.0411	4
G	0.0541	0.0438	0.0417	0.0413	0.0442	0.0415	0.0415	0.0408	0.0403	0.0406	0.0412	0.042	8
H	0.0463	0.0409	0.041	0.0409	0.0408	0.0411	0.0407	0.0404	0.04	0.0403	0.04	0.0408	16
MCF (ug/mL)	0	0.000488281	0.000976562	0.00195312	0.00390625	0.0078125	0.015625	0.03125	0.0625	0.125	0.25	0.5
b	ΔFEN1
	1	2	3	4	5	6	7	8	9	10	11	12	FLC(ug/mL)
A	0.8268	0.8244	0.8127	0.8061	0.7959	0.7758	0.683	0.338	0.0413	0.0401	0.0396	0.0404	0
B	0.7523	0.753	0.7791	0.7614	0.7545	0.7032	0.484	0.1403	0.0411	0.0398	0.0397	0.0408	0.25
C	0.5743	0.5372	0.5522	0.5391	0.5344	0.293	0.1227	0.0663	0.0392	0.0395	0.0397	0.0398	0.5
D	0.3094	0.2516	0.2487	0.1951	0.1532	0.0637	0.0571	0.0434	0.0392	0.0396	0.039	0.0401	1
E	0.1531	0.1257	0.1203	0.0575	0.05	0.0451	0.042	0.0396	0.0392	0.0403	0.0403	0.0401	2
F	0.1296	0.0764	0.0564	0.0409	0.0398	0.0402	0.0392	0.039	0.0398	0.0391	0.0387	0.0393	4
G	0.1195	0.074	0.0459	0.0419	0.0412	0.0437	0.0431	0.0405	0.0404	0.0406	0.0405	0.0411	8
H	0.1018	0.0687	0.0449	0.0419	0.0412	0.0408	0.0405	0.0401	0.0404	0.0404	0.0407	0.0409	16
CSF (ug/mL)	0	0.00585938	0.0117188	0.0234375	0.046875	0.09375	0.1875	0.375	0.75	1.5	3	6
	ΔFEN1
	1	2	3	4	5	6	7	8	9	10	11	12	FLC(ug/mL)
A	0.8007	0.7634	0.7562	0.7451	0.7247	0.6699	0.5302	0.0522	0.0407	0.0396	0.04	0.0403	0
B	0.7391	0.7074	0.7054	0.6918	0.6612	0.5733	0.2232	0.0444	0.0398	0.0396	0.0395	0.0401	0.25
C	0.5305	0.5098	0.5218	0.4894	0.3069	0.1748	0.065	0.0401	0.04	0.0396	0.0399	0.0398	0.5
D	0.3316	0.2141	0.206	0.1774	0.1373	0.0743	0.0435	0.0394	0.0387	0.0388	0.0399	0.0389	1
E	0.171	0.0793	0.078	0.0661	0.0558	0.0413	0.0409	0.0402	0.0385	0.0403	0.0407	0.0497	2
F	0.1409	0.0557	0.0551	0.0509	0.0439	0.0395	0.0392	0.038	0.0398	0.0386	0.0397	0.0392	4
G	0.1131	0.0563	0.0582	0.0605	0.0482	0.0476	0.0407	0.0405	0.0403	0.0401	0.0401	0.0398	8
H	0.1092	0.0635	0.0496	0.0506	0.0444	0.0429	0.0407	0.0402	0.0403	0.0402	0.0399	0.0482	16
MCF (ug/mL)	0	0.000126953	0.000253906	0.000507813	0.00101563	0.00203125	0.0040625	0.008125	0.01625	0.0325	0.065	0.13
